# Supplementary material for: ﻿Eighteen new species of Neotropical Costaceae (Zingiberales)
Source: PhytoKeys. 2023 Mar 22;222:75–127. doi: 10.3897/phytokeys.222.87779 (PMC10210046; doi:10.3897/phytokeys.222.87779)
Supplement: XML Treatment for Chamaecostus manausensis [file phytokeys.222.87779-treatment1.xml]

<!DOCTYPE tp:taxon-treatment
  PUBLIC "-//TaxonX//DTD Taxonomic Treatment Publishing DTD v0 20100105//EN" "tax-treatment-NSO.dtd">
<tp:taxon-treatment xmlns:tp="http://www.plazi.org/taxpub"><tp:treatment-meta><kwd-group><label>Taxon classification</label><kwd>
              <named-content content-type="kingdom">Plantae</named-content>
            </kwd><kwd>
              <named-content content-type="order">Zingiberales</named-content>
            </kwd><kwd>
              <named-content content-type="family">Costaceae</named-content>
            </kwd></kwd-group><mixed-citation publication-type="journal"><person-group><name><surname>Maas</surname><given-names>Paul J. M.</given-names></name><name><surname>Maas-van de Kamer</surname><given-names>Hiltje</given-names></name><name><surname>André</surname><given-names>Thiago</given-names></name><name><surname>Skinner</surname><given-names>David</given-names></name><name><surname>Valderrama</surname><given-names>Eugenio</given-names></name><name><surname>Specht</surname><given-names>Chelsea D.</given-names></name></person-group><article-title>﻿Eighteen new species of Neotropical <tp:taxon-name><tp:taxon-name-part taxon-name-part-type="family">Costaceae</tp:taxon-name-part></tp:taxon-name> (<tp:taxon-name><tp:taxon-name-part taxon-name-part-type="order">Zingiberales</tp:taxon-name-part></tp:taxon-name>)</article-title><source>PhytoKeys</source><day>22</day><month>03</month><year>2023</year><volume>222</volume><fpage>75</fpage><lpage>127</lpage><pub-id pub-id-type="doi">10.3897/phytokeys.222.87779</pub-id></mixed-citation></tp:treatment-meta><tp:nomenclature><label>﻿</label><tp:taxon-name>
            <object-id xmlns:xlink="http://www.w3.org/1999/xlink" content-type="arpha" xlink:type="simple">7F707B90-48AD-57E6-8065-3950D4D9487C</object-id>
            <tp:taxon-name-part taxon-name-part-type="genus" reg="Chamaecostus">Chamaecostus</tp:taxon-name-part>
            <tp:taxon-name-part taxon-name-part-type="species" reg="manausensis">manausensis</tp:taxon-name-part>
            <object-id xmlns:xlink="http://www.w3.org/1999/xlink" content-type="ipni" xlink:type="simple">urn:lsid:ipni.org:names:77316081-1</object-id>
          </tp:taxon-name><tp:taxon-authority>Maas &amp; H.Maas</tp:taxon-authority><tp:taxon-status xmlns:xlink="http://www.w3.org/1999/xlink" xlink:type="simple">sp. nov.</tp:taxon-status></tp:nomenclature><tp:treatment-sec sec-type="diagnosis" id="SECID0E6EAE"><title>Diagnosis.</title><p><italic><tp:taxon-name><tp:taxon-name-part taxon-name-part-type="genus" reg="Chamaecostus">Chamaecostus</tp:taxon-name-part><tp:taxon-name-part taxon-name-part-type="species" reg="manausensis">manausensis</tp:taxon-name-part></tp:taxon-name></italic> sp. nov. (Fig. <xref ref-type="fig" rid="F1">1</xref>) looks quite similar to <italic><tp:taxon-name><tp:taxon-name-part taxon-name-part-type="genus" reg="Costus">C.</tp:taxon-name-part><tp:taxon-name-part taxon-name-part-type="species" reg="congestiflorus">congestiflorus</tp:taxon-name-part></tp:taxon-name></italic> and has been regularly confused with that species but can be distinguished by a narrowly cylindric (instead of broadly obovoid) inflorescence and a non-fimbriate labellum.</p><fig id="F1" position="float" orientation="portrait"><object-id xmlns:xlink="http://www.w3.org/1999/xlink" content-type="doi" xlink:type="simple">10.3897/phytokeys.222.87779.figure1</object-id><object-id xmlns:xlink="http://www.w3.org/1999/xlink" content-type="arpha" xlink:type="simple">B7551555-6A86-5A78-87BB-62753907F24B</object-id><label>Figure 1.</label><caption><p><italic><tp:taxon-name><tp:taxon-name-part taxon-name-part-type="genus" reg="Chamaecostus">Chamaecostus</tp:taxon-name-part><tp:taxon-name-part taxon-name-part-type="species" reg="manausensis">manausensis</tp:taxon-name-part></tp:taxon-name></italic> Maas &amp; H.Maas <bold>A</bold> plant in habitat Floresta Nacional do Tapajós, Brazil <bold>B</bold> flower showing the non-fimbriate margin of the labellum <bold>C, E</bold> inflorescence narrowly cylindric instead of broadly obovoid <bold>D</bold> sheath and ligules. Photos <bold>A–E</bold> by Thiago André.</p></caption><graphic xmlns:xlink="http://www.w3.org/1999/xlink" xlink:href="phytokeys-222-075_article-87779__-g001.jpg" position="float" orientation="portrait" xlink:type="simple" id="oo_828340.jpg"><uri content-type="original_file" xlink:type="simple">https://binary.pensoft.net/fig/828340</uri></graphic></fig></tp:treatment-sec><tp:treatment-sec sec-type="material" id="SECID0EBHAE"><title>Type.</title><p>Brazil. Amazonas: Mauá Road, 22 Mar 1971, <italic>Prance</italic>, <italic>Coêlho</italic>, <italic>Kubitzki &amp; Maas 11529</italic> (holotype: U 2 sheets: U1219716 &amp; U1219717; isotypes: BR, COL128233, CR, DAV, E, F175333, F1842269, GH, INPA, K, MO, NY, P, S, US, VEN, W).</p></tp:treatment-sec><tp:treatment-sec sec-type="description" id="SECID0EYHAE"><title>Description.</title><p><bold><italic>Herb</italic></bold> 0.4–1 m tall. <bold><italic>Leaves</italic></bold> sheaths 2–15 mm diam; ligule 1–2 mm long; petiole 0–5 mm long; sheaths, ligule and petiole densely puberulous; lamina 13–25 × 3–6 cm, narrowly elliptic, adaxially sparsely puberulous to glabrous, abaxially sometimes reddish-purple, sparsely to densely puberulous, particularly the primary vein, base obtuse, apex acuminate, acumen 5–15 mm long. <bold><italic>Inflorescence</italic></bold> 4–10 × 1.5–3 cm, up to ca. 13 × 4 cm in fruit, narrowly cylindric, terminating a leafy shoot; bracts, bracteoles, calyx, ovary, and capsule rather densely to densely puberulous; bracts 2.5–3.5 × 0.3–0.5 cm, narrowly triangular, green, chartaceous, apex often mucronate, callus 3–6 mm long; bracteole 15–20 mm long, tubular, often deeply split on the abaxial side, 2-lobed, lobes 3–7 mm long, deltate. <bold><italic>Flowers</italic></bold> calyx 20–33 mm long, green, tube often deeply split during anthesis, lobes 5–10 mm long, subulate; corolla 50–65 mm long, cream, densely puberulous, lobes 30–40 mm long narrowly, obovate; labellum ca. 35 × 40 mm, cream, distal edge horizontally spreading, broadly angular-obovate, margin crenulate; stamen 25–30 × 10 mm, cream, apex reflexed, irregularly dentate, anther 5–6 mm long. <bold><italic>Capsules</italic></bold> 11–13 mm long, ellipsoid.</p></tp:treatment-sec><tp:treatment-sec sec-type="distribution" id="SECID0EUIAE"><title>Distribution.</title><p>Brazil (Amazonas, Pará) (Fig. <xref ref-type="fig" rid="F21">21A</xref>).</p></tp:treatment-sec><tp:treatment-sec sec-type="habitat" id="SECID0E5IAE"><title>Habitat and ecology.</title><p>In terra-firme rainforests or campinarana vegetation, on sandy or clayey soils, at elevations of about sea level. Flowering and fruiting: October to March, July.</p></tp:treatment-sec><tp:treatment-sec sec-type="etymology" id="SECID0EDJAE"><title>Etymology.</title><p>This species is named “manausensis” after the city of Manaus, State of Amazonas, Brazil, where this species is most commonly distributed.</p></tp:treatment-sec><tp:treatment-sec sec-type="Paratypes" id="SECID0ESJAE"><title>Paratypes.</title><p><bold>Brazil. Amazonas</bold>: Reserva Florestal Ducke, km 26 of Manaus-Itacoatiara road, 1 Dec 1994, <italic>Assunção 107</italic> (INPA, U), 5 Jan 1995, <italic>Costa et al. 73</italic> (INPA, U), 12 Dec 1996, <italic>568</italic> (INPA, U), 10 Oct. 1995, <italic>Miralha &amp; Maas 296</italic> (INPA, U), 26 Jan 1995, <italic>Nascimento &amp; Silva 726</italic> (INPA, U); Cachoeira Alta do Tarumã, Manaus, 7 Feb 1930, <italic>Ducke RB 25622</italic> (U); Rio Maués-Acú, across from Maués, Mun. Maués, 21 Jul 1983, <italic>Hill et al. 13138</italic> (INPA, MG, NY, RB, US). <bold>Pará</bold> Floresta Nacional do Tapajós, comunidade Jamaraquá, <italic>Mortati 92</italic> (HSTM).</p></tp:treatment-sec><tp:treatment-sec sec-type="notes" id="SECID0EMKAE"><title>Notes.</title><p>For additional field data, see <xref ref-type="bibr" rid="B8">Costa et al. (2011)</xref>, where this species has been treated under the name <italic><tp:taxon-name><tp:taxon-name-part taxon-name-part-type="genus" reg="Costus">Costus</tp:taxon-name-part><tp:taxon-name-part taxon-name-part-type="species" reg="congestiflorus">congestiflorus</tp:taxon-name-part></tp:taxon-name></italic>.</p></tp:treatment-sec><tp:treatment-sec><!--Section generated to contain objects referenced in tp:taxon-treatment.--><fig id="F21" position="float" orientation="portrait"><object-id xmlns:xlink="http://www.w3.org/1999/xlink" content-type="doi" xlink:type="simple">10.3897/phytokeys.222.87779.figure21</object-id><object-id xmlns:xlink="http://www.w3.org/1999/xlink" content-type="arpha" xlink:type="simple">9A78F1D4-A310-5D40-A197-F1CD9DF52E6B</object-id><label>Figure 21.</label><caption><p>Distribution maps for new species of <tp:taxon-name><tp:taxon-name-part taxon-name-part-type="family">Costaceae</tp:taxon-name-part></tp:taxon-name>: <italic><tp:taxon-name><tp:taxon-name-part taxon-name-part-type="genus" reg="Chamaecostus">Chamaecostus</tp:taxon-name-part></tp:taxon-name></italic> – <italic><tp:taxon-name><tp:taxon-name-part taxon-name-part-type="genus" reg="Costus">Costus</tp:taxon-name-part><tp:taxon-name-part taxon-name-part-type="species" reg="douglasdalyi">douglasdalyi</tp:taxon-name-part></tp:taxon-name></italic><bold>A</bold><italic><tp:taxon-name><tp:taxon-name-part taxon-name-part-type="genus" reg="Chamaecostus">Chamaecostus</tp:taxon-name-part><tp:taxon-name-part taxon-name-part-type="species" reg="manausensis">manausensis</tp:taxon-name-part></tp:taxon-name></italic> Maas &amp; H.Maas <bold>B</bold><italic><tp:taxon-name><tp:taxon-name-part taxon-name-part-type="genus" reg="Costus">Costus</tp:taxon-name-part><tp:taxon-name-part taxon-name-part-type="species" reg="alfredoi">alfredoi</tp:taxon-name-part></tp:taxon-name></italic> Maas &amp; H.Maas <bold>C</bold><italic><tp:taxon-name><tp:taxon-name-part taxon-name-part-type="genus" reg="Costus">Costus</tp:taxon-name-part><tp:taxon-name-part taxon-name-part-type="species" reg="alleniopsis">alleniopsis</tp:taxon-name-part></tp:taxon-name></italic> Maas &amp; D.Skinner <bold>D</bold><italic><tp:taxon-name><tp:taxon-name-part taxon-name-part-type="genus" reg="Costus">Costus</tp:taxon-name-part><tp:taxon-name-part taxon-name-part-type="species" reg="alticolus">alticolus</tp:taxon-name-part></tp:taxon-name></italic> Maas &amp; H.Maas <bold>E</bold><italic><tp:taxon-name><tp:taxon-name-part taxon-name-part-type="genus" reg="Costus">Costus</tp:taxon-name-part><tp:taxon-name-part taxon-name-part-type="species" reg="antioquiensis">antioquiensis</tp:taxon-name-part></tp:taxon-name></italic> Maas &amp; H.Maas <bold>F</bold><italic><tp:taxon-name><tp:taxon-name-part taxon-name-part-type="genus" reg="Costus">Costus</tp:taxon-name-part><tp:taxon-name-part taxon-name-part-type="species" reg="callosus">callosus</tp:taxon-name-part></tp:taxon-name></italic> Maas &amp; H.Maas <bold>G</bold><italic><tp:taxon-name><tp:taxon-name-part taxon-name-part-type="genus" reg="Costus">Costus</tp:taxon-name-part><tp:taxon-name-part taxon-name-part-type="species" reg="cochabambae">cochabambae</tp:taxon-name-part></tp:taxon-name></italic> Maas &amp; H.Maas <bold>H</bold><italic><tp:taxon-name><tp:taxon-name-part taxon-name-part-type="genus" reg="Costus">Costus</tp:taxon-name-part><tp:taxon-name-part taxon-name-part-type="species" reg="convexus">convexus</tp:taxon-name-part></tp:taxon-name></italic> Maas &amp; D.Skinner <bold>I</bold><italic><tp:taxon-name><tp:taxon-name-part taxon-name-part-type="genus" reg="Costus">Costus</tp:taxon-name-part><tp:taxon-name-part taxon-name-part-type="species" reg="douglasdalyi">douglasdalyi</tp:taxon-name-part></tp:taxon-name></italic> Maas &amp; H.Maas.</p></caption><graphic xmlns:xlink="http://www.w3.org/1999/xlink" xlink:href="phytokeys-222-075_article-87779__-g021.jpg" position="float" orientation="portrait" xlink:type="simple" id="oo_828360.jpg"><uri content-type="original_file" xlink:type="simple">https://binary.pensoft.net/fig/828360</uri></graphic></fig></tp:treatment-sec><ref-list><ref id="B8"><mixed-citation xmlns:xlink="http://www.w3.org/1999/xlink" xlink:type="simple"><person-group><name name-style="western"><surname>Costa</surname><given-names>FRC</given-names></name><name name-style="western"><surname>Espinelli</surname><given-names>FP</given-names></name><name name-style="western"><surname>Figueiredo</surname><given-names>FOG</given-names></name></person-group> (<year>2011</year>) Guide to the <tp:taxon-name><tp:taxon-name-part taxon-name-part-type="order">Zingiberales</tp:taxon-name-part></tp:taxon-name> of PPBio sites in Brazilian Western Amazonia, 1–284.</mixed-citation></ref></ref-list></tp:taxon-treatment>
