# Supplementary material for: ﻿Eighteen new species of Neotropical Costaceae (Zingiberales)
Source: PhytoKeys. 2023 Mar 22;222:75–127. doi: 10.3897/phytokeys.222.87779 (PMC10210046; doi:10.3897/phytokeys.222.87779)
Supplement: XML Treatment for Costus alfredoi [file phytokeys.222.87779-treatment2.xml]

<!DOCTYPE tp:taxon-treatment
  PUBLIC "-//TaxonX//DTD Taxonomic Treatment Publishing DTD v0 20100105//EN" "tax-treatment-NSO.dtd">
<tp:taxon-treatment xmlns:tp="http://www.plazi.org/taxpub"><tp:treatment-meta><kwd-group><label>Taxon classification</label><kwd>
              <named-content content-type="kingdom">Plantae</named-content>
            </kwd><kwd>
              <named-content content-type="order">Zingiberales</named-content>
            </kwd><kwd>
              <named-content content-type="family">Costaceae</named-content>
            </kwd></kwd-group><mixed-citation publication-type="journal"><person-group><name><surname>Maas</surname><given-names>Paul J. M.</given-names></name><name><surname>Maas-van de Kamer</surname><given-names>Hiltje</given-names></name><name><surname>André</surname><given-names>Thiago</given-names></name><name><surname>Skinner</surname><given-names>David</given-names></name><name><surname>Valderrama</surname><given-names>Eugenio</given-names></name><name><surname>Specht</surname><given-names>Chelsea D.</given-names></name></person-group><article-title>﻿Eighteen new species of Neotropical <tp:taxon-name><tp:taxon-name-part taxon-name-part-type="family">Costaceae</tp:taxon-name-part></tp:taxon-name> (<tp:taxon-name><tp:taxon-name-part taxon-name-part-type="order">Zingiberales</tp:taxon-name-part></tp:taxon-name>)</article-title><source>PhytoKeys</source><day>22</day><month>03</month><year>2023</year><volume>222</volume><fpage>75</fpage><lpage>127</lpage><pub-id pub-id-type="doi">10.3897/phytokeys.222.87779</pub-id></mixed-citation></tp:treatment-meta><tp:nomenclature><label>﻿</label><tp:taxon-name>
            <object-id xmlns:xlink="http://www.w3.org/1999/xlink" content-type="arpha" xlink:type="simple">9C3F9D55-1EA1-561D-9D8D-56211BEDCC2A</object-id>
            <tp:taxon-name-part taxon-name-part-type="genus" reg="Costus">Costus</tp:taxon-name-part>
            <tp:taxon-name-part taxon-name-part-type="species" reg="alfredoi">alfredoi</tp:taxon-name-part>
            <object-id xmlns:xlink="http://www.w3.org/1999/xlink" content-type="ipni" xlink:type="simple">urn:lsid:ipni.org:names:77316083-1</object-id>
          </tp:taxon-name><tp:taxon-authority>Maas &amp; H.Maas</tp:taxon-authority><tp:taxon-status xmlns:xlink="http://www.w3.org/1999/xlink" xlink:type="simple">sp. nov.</tp:taxon-status></tp:nomenclature><tp:treatment-sec sec-type="diagnosis" id="SECID0EKMAE"><title>Diagnosis.</title><p><italic><tp:taxon-name><tp:taxon-name-part taxon-name-part-type="genus" reg="Costus">Costus</tp:taxon-name-part><tp:taxon-name-part taxon-name-part-type="species" reg="alfredoi">alfredoi</tp:taxon-name-part></tp:taxon-name></italic> sp. nov. (Fig. <xref ref-type="fig" rid="F2">2</xref>) is recognizable by an extremely small ligule (&lt;1 mm long), a “basal” inflorescence (inflorescence terminates a short, leafless shoot and thus is positioned at the base of the plant) with red, unappendaged bracts and yellow, tubular flowers, an almost complete lack of indument, and very narrow, grass-like leaves. It shares the last two features with <italic><tp:taxon-name><tp:taxon-name-part taxon-name-part-type="genus" reg="Costus">C.</tp:taxon-name-part><tp:taxon-name-part taxon-name-part-type="species" reg="vargasii">vargasii</tp:taxon-name-part></tp:taxon-name></italic> but differs by a shorter ligule (&lt;1 mm vs. 5–35 mm long) and a much longer calyx (15–16 vs. 6–10 mm) and bracteole (25–27 vs. 12–22 mm).</p><fig id="F2" position="float" orientation="portrait"><object-id xmlns:xlink="http://www.w3.org/1999/xlink" content-type="doi" xlink:type="simple">10.3897/phytokeys.222.87779.figure2</object-id><object-id xmlns:xlink="http://www.w3.org/1999/xlink" content-type="arpha" xlink:type="simple">2C405DE1-B521-5E28-8602-EC01CDD344A3</object-id><label>Figure 2.</label><caption><p><italic><tp:taxon-name><tp:taxon-name-part taxon-name-part-type="genus" reg="Costus">Costus</tp:taxon-name-part><tp:taxon-name-part taxon-name-part-type="species" reg="alfredoi">alfredoi</tp:taxon-name-part></tp:taxon-name></italic> Maas &amp; H.Maas <bold>A</bold> inflorescence terminal on a leafless shoot <bold>B</bold> flower <bold>C</bold> holotype from Bolivia, La Paz <bold>D</bold> detail from holotype showing narrow, grass-like leaves and short ligule. (<bold>A–D</bold> from <italic>Fuentes et. al. 6216</italic>). Photos by Alfredo Fuentes Claros.</p></caption><graphic xmlns:xlink="http://www.w3.org/1999/xlink" xlink:href="phytokeys-222-075_article-87779__-g002.jpg" position="float" orientation="portrait" xlink:type="simple" id="oo_828341.jpg"><uri content-type="original_file" xlink:type="simple">https://binary.pensoft.net/fig/828341</uri></graphic></fig></tp:treatment-sec><tp:treatment-sec sec-type="material" id="SECID0EOOAE"><title>Type.</title><p>Bolivia, La Paz: Prov. Bautista Saavedra, Area Natural de Manejo Integrado Apolobamba, between Paujeyuyo and Calzada, 1140 m, 16 Nov 2003, <italic>Fuentes Claros</italic>, <italic>Cayola</italic>, <italic>Whitehead &amp; Cuevas 6216</italic> (holotype: MO2098346; isotypes: U1212213 &amp; U1212214).</p></tp:treatment-sec><tp:treatment-sec sec-type="description" id="SECID0E6OAE"><title>Description.</title><p><bold><italic>Herb</italic></bold> ca. 2 m tall. <bold><italic>Leaves</italic></bold> sheaths 4–5 mm diam; ligule obliquely truncate, &lt;1 mm long; petiole 5–7 mm long; sheaths, ligule and petiole glabrous; lamina linear, 15–23 × 1.5–2.5 cm, adaxially and abaxially glabrous, except for some hairs along the margin, base acute to obtuse, apex long-acute. <bold><italic>Inflorescence</italic></bold> ovoid, 11–12 × 5–6 cm, terminating a leafless shoot 50–85 cm long, sheaths obliquely truncate, 6–8 cm long, glabrous; bracts, bracteole, calyx, ovary, and capsule glabrous; bracts red, coriaceous, ovate, 3–4 × 1.5–2.5 cm, apex obtuse, callus 5–7 mm long; bracteole boat-shaped, 25–27 mm long. <bold><italic>Flowers</italic></bold> abaxially oriented; calyx 15–16 mm long, lobes shallowly ovate-triangular, 2–3 mm long; corolla yellow to orange, ca. 50 mm long, glabrous, lobes narrowly elliptic, ca. 30 mm long; labellum yellow, lateral lobes rolled inwards and forming a curved tube ca. 10 mm diam, oblong-elliptic when spread out, ca. 35 × 15 mm, middle lobe with yellow honey mark, 5–7–lobulate, lobules red, 5–6 mm long; stamen yellow, ca. 35 × 7 mm, slightly exceeding the labellum, apex red, slightly dentate, anther length not measured. <bold><italic>Capsule</italic></bold> ellipsoid, ca. 15 mm long.</p></tp:treatment-sec><tp:treatment-sec sec-type="distribution" id="SECID0E2PAE"><title>Distribution.</title><p>Bolivia (La Paz) (Fig. <xref ref-type="fig" rid="F21">21B</xref>).</p></tp:treatment-sec><tp:treatment-sec sec-type="habitat" id="SECID0EFQAE"><title>Habitat and ecology.</title><p>In wet, sub-Andine forests with <italic><tp:taxon-name><tp:taxon-name-part taxon-name-part-type="genus" reg="Oenocarpus">Oenocarpus</tp:taxon-name-part><tp:taxon-name-part taxon-name-part-type="species" reg="bataua">bataua</tp:taxon-name-part></tp:taxon-name></italic> Mart.(<tp:taxon-name><tp:taxon-name-part taxon-name-part-type="family">Arecaceae</tp:taxon-name-part></tp:taxon-name>) at an elevation of ca. 1140 m. Flowering in November.</p></tp:treatment-sec><tp:treatment-sec sec-type="etymology" id="SECID0E2QAE"><title>Etymology.</title><p><italic><tp:taxon-name><tp:taxon-name-part taxon-name-part-type="genus" reg="Costus">Costus</tp:taxon-name-part><tp:taxon-name-part taxon-name-part-type="species" reg="alfredoi">alfredoi</tp:taxon-name-part></tp:taxon-name></italic> is named after the very active and inspiring Bolivian plant collector Alfredo Fuentes, who we personally met some years ago during a visit to the MO Herbarium and who provided us with additional data on Bolivian species of <tp:taxon-name><tp:taxon-name-part taxon-name-part-type="family">Costaceae</tp:taxon-name-part></tp:taxon-name>.</p></tp:treatment-sec><tp:treatment-sec sec-type="notes" id="SECID0ERRAE"><title>Notes.</title><p>In Bolivia and Brazil, D. Skinner has observed plants with leaves and ligules that match this description. However, they were not in flower. The distribution of this species may be found to extend beyond the department of La Paz, Bolivia.</p></tp:treatment-sec><tp:treatment-sec><!--Section generated to contain objects referenced in tp:taxon-treatment.--><fig id="F21" position="float" orientation="portrait"><object-id xmlns:xlink="http://www.w3.org/1999/xlink" content-type="doi" xlink:type="simple">10.3897/phytokeys.222.87779.figure21</object-id><object-id xmlns:xlink="http://www.w3.org/1999/xlink" content-type="arpha" xlink:type="simple">9A78F1D4-A310-5D40-A197-F1CD9DF52E6B</object-id><label>Figure 21.</label><caption><p>Distribution maps for new species of <tp:taxon-name><tp:taxon-name-part taxon-name-part-type="family">Costaceae</tp:taxon-name-part></tp:taxon-name>: <italic><tp:taxon-name><tp:taxon-name-part taxon-name-part-type="genus" reg="Chamaecostus">Chamaecostus</tp:taxon-name-part></tp:taxon-name></italic> – <italic><tp:taxon-name><tp:taxon-name-part taxon-name-part-type="genus" reg="Costus">Costus</tp:taxon-name-part><tp:taxon-name-part taxon-name-part-type="species" reg="douglasdalyi">douglasdalyi</tp:taxon-name-part></tp:taxon-name></italic><bold>A</bold><italic><tp:taxon-name><tp:taxon-name-part taxon-name-part-type="genus" reg="Chamaecostus">Chamaecostus</tp:taxon-name-part><tp:taxon-name-part taxon-name-part-type="species" reg="manausensis">manausensis</tp:taxon-name-part></tp:taxon-name></italic> Maas &amp; H.Maas <bold>B</bold><italic><tp:taxon-name><tp:taxon-name-part taxon-name-part-type="genus" reg="Costus">Costus</tp:taxon-name-part><tp:taxon-name-part taxon-name-part-type="species" reg="alfredoi">alfredoi</tp:taxon-name-part></tp:taxon-name></italic> Maas &amp; H.Maas <bold>C</bold><italic><tp:taxon-name><tp:taxon-name-part taxon-name-part-type="genus" reg="Costus">Costus</tp:taxon-name-part><tp:taxon-name-part taxon-name-part-type="species" reg="alleniopsis">alleniopsis</tp:taxon-name-part></tp:taxon-name></italic> Maas &amp; D.Skinner <bold>D</bold><italic><tp:taxon-name><tp:taxon-name-part taxon-name-part-type="genus" reg="Costus">Costus</tp:taxon-name-part><tp:taxon-name-part taxon-name-part-type="species" reg="alticolus">alticolus</tp:taxon-name-part></tp:taxon-name></italic> Maas &amp; H.Maas <bold>E</bold><italic><tp:taxon-name><tp:taxon-name-part taxon-name-part-type="genus" reg="Costus">Costus</tp:taxon-name-part><tp:taxon-name-part taxon-name-part-type="species" reg="antioquiensis">antioquiensis</tp:taxon-name-part></tp:taxon-name></italic> Maas &amp; H.Maas <bold>F</bold><italic><tp:taxon-name><tp:taxon-name-part taxon-name-part-type="genus" reg="Costus">Costus</tp:taxon-name-part><tp:taxon-name-part taxon-name-part-type="species" reg="callosus">callosus</tp:taxon-name-part></tp:taxon-name></italic> Maas &amp; H.Maas <bold>G</bold><italic><tp:taxon-name><tp:taxon-name-part taxon-name-part-type="genus" reg="Costus">Costus</tp:taxon-name-part><tp:taxon-name-part taxon-name-part-type="species" reg="cochabambae">cochabambae</tp:taxon-name-part></tp:taxon-name></italic> Maas &amp; H.Maas <bold>H</bold><italic><tp:taxon-name><tp:taxon-name-part taxon-name-part-type="genus" reg="Costus">Costus</tp:taxon-name-part><tp:taxon-name-part taxon-name-part-type="species" reg="convexus">convexus</tp:taxon-name-part></tp:taxon-name></italic> Maas &amp; D.Skinner <bold>I</bold><italic><tp:taxon-name><tp:taxon-name-part taxon-name-part-type="genus" reg="Costus">Costus</tp:taxon-name-part><tp:taxon-name-part taxon-name-part-type="species" reg="douglasdalyi">douglasdalyi</tp:taxon-name-part></tp:taxon-name></italic> Maas &amp; H.Maas.</p></caption><graphic xmlns:xlink="http://www.w3.org/1999/xlink" xlink:href="phytokeys-222-075_article-87779__-g021.jpg" position="float" orientation="portrait" xlink:type="simple" id="oo_828360.jpg"><uri content-type="original_file" xlink:type="simple">https://binary.pensoft.net/fig/828360</uri></graphic></fig></tp:treatment-sec></tp:taxon-treatment>
