# Supplementary material for: ﻿Eighteen new species of Neotropical Costaceae (Zingiberales)
Source: PhytoKeys. 2023 Mar 22;222:75–127. doi: 10.3897/phytokeys.222.87779 (PMC10210046; doi:10.3897/phytokeys.222.87779)
Supplement: XML Treatment for Costus alleniopsis [file phytokeys.222.87779-treatment3.xml]

<!DOCTYPE tp:taxon-treatment
  PUBLIC "-//TaxonX//DTD Taxonomic Treatment Publishing DTD v0 20100105//EN" "tax-treatment-NSO.dtd">
<tp:taxon-treatment xmlns:tp="http://www.plazi.org/taxpub"><tp:treatment-meta><kwd-group><label>Taxon classification</label><kwd>
              <named-content content-type="kingdom">Plantae</named-content>
            </kwd><kwd>
              <named-content content-type="order">Zingiberales</named-content>
            </kwd><kwd>
              <named-content content-type="family">Costaceae</named-content>
            </kwd></kwd-group><mixed-citation publication-type="journal"><person-group><name><surname>Maas</surname><given-names>Paul J. M.</given-names></name><name><surname>Maas-van de Kamer</surname><given-names>Hiltje</given-names></name><name><surname>André</surname><given-names>Thiago</given-names></name><name><surname>Skinner</surname><given-names>David</given-names></name><name><surname>Valderrama</surname><given-names>Eugenio</given-names></name><name><surname>Specht</surname><given-names>Chelsea D.</given-names></name></person-group><article-title>﻿Eighteen new species of Neotropical <tp:taxon-name><tp:taxon-name-part taxon-name-part-type="family">Costaceae</tp:taxon-name-part></tp:taxon-name> (<tp:taxon-name><tp:taxon-name-part taxon-name-part-type="order">Zingiberales</tp:taxon-name-part></tp:taxon-name>)</article-title><source>PhytoKeys</source><day>22</day><month>03</month><year>2023</year><volume>222</volume><fpage>75</fpage><lpage>127</lpage><pub-id pub-id-type="doi">10.3897/phytokeys.222.87779</pub-id></mixed-citation></tp:treatment-meta><tp:nomenclature><label>﻿</label><tp:taxon-name>
            <object-id xmlns:xlink="http://www.w3.org/1999/xlink" content-type="arpha" xlink:type="simple">09336D83-3917-5178-B7FE-6E7E4AC55868</object-id>
            <tp:taxon-name-part taxon-name-part-type="genus" reg="Costus">Costus</tp:taxon-name-part>
            <tp:taxon-name-part taxon-name-part-type="species" reg="alleniopsis">alleniopsis</tp:taxon-name-part>
            <object-id xmlns:xlink="http://www.w3.org/1999/xlink" content-type="ipni" xlink:type="simple">urn:lsid:ipni.org:names:77316084-1</object-id>
          </tp:taxon-name><tp:taxon-authority>Maas &amp; D.Skinner</tp:taxon-authority><tp:taxon-status xmlns:xlink="http://www.w3.org/1999/xlink" xlink:type="simple">sp. nov.</tp:taxon-status></tp:nomenclature><tp:treatment-sec sec-type="diagnosis" id="SECID0E6SAE"><title>Diagnosis.</title><p><italic><tp:taxon-name><tp:taxon-name-part taxon-name-part-type="genus" reg="Costus">Costus</tp:taxon-name-part><tp:taxon-name-part taxon-name-part-type="species" reg="alleniopsis">alleniopsis</tp:taxon-name-part></tp:taxon-name></italic> sp. nov. (Fig. <xref ref-type="fig" rid="F3">3</xref>) resembles <italic><tp:taxon-name><tp:taxon-name-part taxon-name-part-type="genus" reg="Costus">C.</tp:taxon-name-part><tp:taxon-name-part taxon-name-part-type="species" reg="allenii">allenii</tp:taxon-name-part></tp:taxon-name></italic> but differs by distinctly plicate leaves and a longer ligule.</p><fig id="F3" position="float" orientation="portrait"><object-id xmlns:xlink="http://www.w3.org/1999/xlink" content-type="doi" xlink:type="simple">10.3897/phytokeys.222.87779.figure3</object-id><object-id xmlns:xlink="http://www.w3.org/1999/xlink" content-type="arpha" xlink:type="simple">D09645A5-776A-5C9A-87F1-C669AB644D41</object-id><label>Figure 3.</label><caption><p><italic><tp:taxon-name><tp:taxon-name-part taxon-name-part-type="genus" reg="Costus">Costus</tp:taxon-name-part><tp:taxon-name-part taxon-name-part-type="species" reg="alleniopsis">alleniopsis</tp:taxon-name-part></tp:taxon-name></italic> Maas &amp; D. Skinner <bold>A</bold> inflorescence <bold>B</bold> bracts and flower <bold>C</bold> plant in habitat <bold>D</bold> ligule and leaf base <bold>E</bold> ligule and leaf base of <italic><tp:taxon-name><tp:taxon-name-part taxon-name-part-type="genus" reg="Costus">C.</tp:taxon-name-part><tp:taxon-name-part taxon-name-part-type="species" reg="allenii">allenii</tp:taxon-name-part></tp:taxon-name></italic> for comparison <bold>F</bold> leaf plicae and indument <bold>G</bold> leaf plicae and indument of <italic><tp:taxon-name><tp:taxon-name-part taxon-name-part-type="genus" reg="Costus">Costus</tp:taxon-name-part><tp:taxon-name-part taxon-name-part-type="species" reg="allenii">allenii</tp:taxon-name-part></tp:taxon-name></italic> for comparison. Photos of <italic><tp:taxon-name><tp:taxon-name-part taxon-name-part-type="genus" reg="Costus">C.</tp:taxon-name-part><tp:taxon-name-part taxon-name-part-type="species" reg="alleniopsis">alleniopsis</tp:taxon-name-part></tp:taxon-name></italic> in habitat, Veraguas, Panama by Dave Skinner.</p></caption><graphic xmlns:xlink="http://www.w3.org/1999/xlink" xlink:href="phytokeys-222-075_article-87779__-g003.jpg" position="float" orientation="portrait" xlink:type="simple" id="oo_828342.jpg"><uri content-type="original_file" xlink:type="simple">https://binary.pensoft.net/fig/828342</uri></graphic></fig></tp:treatment-sec><tp:treatment-sec sec-type="material" id="SECID0EGWAE"><title>Type.</title><p>Panama, Veraguas: Río Segundo Brazo, 700–750 m, 8 Sep 1974, <italic>Maas &amp; Dressler 1652</italic> (holotype U1231561; isotypes F, MO-2193025).</p></tp:treatment-sec><tp:treatment-sec sec-type="description" id="SECID0EOWAE"><title>Description.</title><p><bold><italic>Herb</italic></bold> 0.5–1.2 m tall. <bold><italic>Leaves</italic></bold> sheaths 10–20 mm diam; ligule obliquely truncate, 12–20 mm long, often reddish; petiole 10–25 mm long; sheaths, ligule and petiole densely brownish villose; lamina ovate to obovate, 25–32 by 13–16 cm, abaxially sometimes reddish, 10–12-plicate, adaxially and abaxially densely brownish villose, base cordate, acute, or obtuse, apex acuminate (acumen 10–15 mm long). <bold><italic>Inflorescence</italic></bold> ovoid, 6–7 × 3–5 cm, terminating a leafy shoot or rarely terminating a leafless shoot; bracts rather densely to densely brownish villose, bracteole, calyx, ovary, and capsule rather densely to densely puberulous to glabrous. <bold><italic>Flowers</italic></bold> adaxially oriented to erect; bracts green, rarely red, coriaceous, broadly ovate to ovate, 3–5 × 2–5 cm, apex obtuse, callus 5–7 mm long; bracteole boat-shaped, 20–30 mm long; calyx pink to red, 8–10 mm long, lobes shallowly triangular, 2–3 mm long; corolla yellow, 60–70 mm long, glabrous, lobes narrowly elliptic, 50–60 mm long; labellum yellow, distal edge horizontally spreading, broadly obovate, 50–70 × 40–50 mm, lateral lobes striped with red, middle lobe reflexed, with yellow honey mark, margin crenulate; stamen yellow, 40–50 × 12–15 mm, not exceeding the labellum, apex red, obtuse to irregularly dentate, anther 7–10 mm long. <bold><italic>Capsule</italic></bold> ellipsoid, 15–20 mm long.</p></tp:treatment-sec><tp:treatment-sec sec-type="distribution" id="SECID0EKXAE"><title>Distribution.</title><p>Panama (Coclé, Colón, Veraguas) (Fig. <xref ref-type="fig" rid="F21">21C</xref>).</p></tp:treatment-sec><tp:treatment-sec sec-type="habitat" id="SECID0EUXAE"><title>Habitat and ecology.</title><p>In forests, at elevations of 200–1300 m. Flowering in the rainy season.</p></tp:treatment-sec><tp:treatment-sec sec-type="etymology" id="SECID0EZXAE"><title>Etymology.</title><p>This species strongly resembles <italic><tp:taxon-name><tp:taxon-name-part taxon-name-part-type="genus" reg="Costus">C.</tp:taxon-name-part><tp:taxon-name-part taxon-name-part-type="species" reg="allenii">allenii</tp:taxon-name-part></tp:taxon-name></italic>, and the Greek word “<italic>opsis</italic>” (= likeness) refers to the resemblance with that species.</p></tp:treatment-sec><tp:treatment-sec sec-type="notes" id="SECID0EMYAE"><title>Notes.</title><p><italic><tp:taxon-name><tp:taxon-name-part taxon-name-part-type="genus" reg="Costus">Costus</tp:taxon-name-part><tp:taxon-name-part taxon-name-part-type="species" reg="alleniopsis">alleniopsis</tp:taxon-name-part></tp:taxon-name></italic> sp. nov. is restricted to Panama. It is closest to <italic><tp:taxon-name><tp:taxon-name-part taxon-name-part-type="genus" reg="Costus">C.</tp:taxon-name-part><tp:taxon-name-part taxon-name-part-type="species" reg="allenii">allenii</tp:taxon-name-part></tp:taxon-name></italic> Maas, differing by a longer ligule (12–20 mm vs. 2–10 mm) and distinctly plicate leaves. They both share adaxial oriented to erect flowers, a feature not often seen in the genus <italic><tp:taxon-name><tp:taxon-name-part taxon-name-part-type="genus" reg="Costus">Costus</tp:taxon-name-part></tp:taxon-name></italic>.</p></tp:treatment-sec><tp:treatment-sec sec-type="Paratypes" id="SECID0EPZAE"><title>Paratypes.</title><p><bold>Panama. Coclé</bold>: Alto Calvario, above El Copé, ca. 6 km N of El Copé, 23 Jun 1988, <italic>Croat 68796</italic> (MO, U); Alto Calvario, forest along Continental Divide, ca. 5 miles N of El Copé, 900–1000 m, 31 Mar 1993, <italic>Croat 75052</italic> (MO, U); Caribbean side of divide at El Copé, 200–400 m, 4 Feb 1983, <italic>Hamilton &amp; Davidse 2778</italic> (MO); near sawmill, 8 km N of El Copé (28 km NW of Penonomé), 600–750 m, 1 Sep 1977, <italic>Maas et al. 2760</italic> (U); Parque Nacional General Omar Torrijos Herrera, El Copé, Sendero Rana Dorada, 750 m, 31 May 2004, <italic>Maas et al. 9541</italic> (U); above El Potroso sawmill at Continental Divide, N of El Copé, 1200–1300 m, 13 May 1981, <italic>Sytsma &amp; Andersson 4610</italic> (MO, U). <bold>Colón</bold>: MPSA Concession, around Petaquilla Tower, 23 May 2012, <italic>Hammel et al. 26342</italic> (MO). <bold>Veraguas</bold>: valley of Río Dos Bocas, on road between Alto Piedra (above Santa Fé) and Calovebora, 350–400 m, 29 Aug 1974, <italic>Croat 27455</italic> (MO, U); near the Continental Divide, ca. 15 km NW of Santa Fé, 800 m, 22 Oct 1980, <italic>Maas &amp; Dressler 5006 p.p.</italic> (K, L, U); 16 km NW of Santa Fé, on road to Calovebora (Panamanian Highway 35), 300–500 m, 16 May 1975, <italic>Mori &amp; Kallunki 6124</italic> (MO).</p></tp:treatment-sec><tp:treatment-sec><!--Section generated to contain objects referenced in tp:taxon-treatment.--><fig id="F21" position="float" orientation="portrait"><object-id xmlns:xlink="http://www.w3.org/1999/xlink" content-type="doi" xlink:type="simple">10.3897/phytokeys.222.87779.figure21</object-id><object-id xmlns:xlink="http://www.w3.org/1999/xlink" content-type="arpha" xlink:type="simple">9A78F1D4-A310-5D40-A197-F1CD9DF52E6B</object-id><label>Figure 21.</label><caption><p>Distribution maps for new species of <tp:taxon-name><tp:taxon-name-part taxon-name-part-type="family">Costaceae</tp:taxon-name-part></tp:taxon-name>: <italic><tp:taxon-name><tp:taxon-name-part taxon-name-part-type="genus" reg="Chamaecostus">Chamaecostus</tp:taxon-name-part></tp:taxon-name></italic> – <italic><tp:taxon-name><tp:taxon-name-part taxon-name-part-type="genus" reg="Costus">Costus</tp:taxon-name-part><tp:taxon-name-part taxon-name-part-type="species" reg="douglasdalyi">douglasdalyi</tp:taxon-name-part></tp:taxon-name></italic><bold>A</bold><italic><tp:taxon-name><tp:taxon-name-part taxon-name-part-type="genus" reg="Chamaecostus">Chamaecostus</tp:taxon-name-part><tp:taxon-name-part taxon-name-part-type="species" reg="manausensis">manausensis</tp:taxon-name-part></tp:taxon-name></italic> Maas &amp; H.Maas <bold>B</bold><italic><tp:taxon-name><tp:taxon-name-part taxon-name-part-type="genus" reg="Costus">Costus</tp:taxon-name-part><tp:taxon-name-part taxon-name-part-type="species" reg="alfredoi">alfredoi</tp:taxon-name-part></tp:taxon-name></italic> Maas &amp; H.Maas <bold>C</bold><italic><tp:taxon-name><tp:taxon-name-part taxon-name-part-type="genus" reg="Costus">Costus</tp:taxon-name-part><tp:taxon-name-part taxon-name-part-type="species" reg="alleniopsis">alleniopsis</tp:taxon-name-part></tp:taxon-name></italic> Maas &amp; D.Skinner <bold>D</bold><italic><tp:taxon-name><tp:taxon-name-part taxon-name-part-type="genus" reg="Costus">Costus</tp:taxon-name-part><tp:taxon-name-part taxon-name-part-type="species" reg="alticolus">alticolus</tp:taxon-name-part></tp:taxon-name></italic> Maas &amp; H.Maas <bold>E</bold><italic><tp:taxon-name><tp:taxon-name-part taxon-name-part-type="genus" reg="Costus">Costus</tp:taxon-name-part><tp:taxon-name-part taxon-name-part-type="species" reg="antioquiensis">antioquiensis</tp:taxon-name-part></tp:taxon-name></italic> Maas &amp; H.Maas <bold>F</bold><italic><tp:taxon-name><tp:taxon-name-part taxon-name-part-type="genus" reg="Costus">Costus</tp:taxon-name-part><tp:taxon-name-part taxon-name-part-type="species" reg="callosus">callosus</tp:taxon-name-part></tp:taxon-name></italic> Maas &amp; H.Maas <bold>G</bold><italic><tp:taxon-name><tp:taxon-name-part taxon-name-part-type="genus" reg="Costus">Costus</tp:taxon-name-part><tp:taxon-name-part taxon-name-part-type="species" reg="cochabambae">cochabambae</tp:taxon-name-part></tp:taxon-name></italic> Maas &amp; H.Maas <bold>H</bold><italic><tp:taxon-name><tp:taxon-name-part taxon-name-part-type="genus" reg="Costus">Costus</tp:taxon-name-part><tp:taxon-name-part taxon-name-part-type="species" reg="convexus">convexus</tp:taxon-name-part></tp:taxon-name></italic> Maas &amp; D.Skinner <bold>I</bold><italic><tp:taxon-name><tp:taxon-name-part taxon-name-part-type="genus" reg="Costus">Costus</tp:taxon-name-part><tp:taxon-name-part taxon-name-part-type="species" reg="douglasdalyi">douglasdalyi</tp:taxon-name-part></tp:taxon-name></italic> Maas &amp; H.Maas.</p></caption><graphic xmlns:xlink="http://www.w3.org/1999/xlink" xlink:href="phytokeys-222-075_article-87779__-g021.jpg" position="float" orientation="portrait" xlink:type="simple" id="oo_828360.jpg"><uri content-type="original_file" xlink:type="simple">https://binary.pensoft.net/fig/828360</uri></graphic></fig></tp:treatment-sec></tp:taxon-treatment>
