# Supplementary material for: ﻿Eighteen new species of Neotropical Costaceae (Zingiberales)
Source: PhytoKeys. 2023 Mar 22;222:75–127. doi: 10.3897/phytokeys.222.87779 (PMC10210046; doi:10.3897/phytokeys.222.87779)
Supplement: XML Treatment for Costus alticolus [file phytokeys.222.87779-treatment4.xml]

<!DOCTYPE tp:taxon-treatment
  PUBLIC "-//TaxonX//DTD Taxonomic Treatment Publishing DTD v0 20100105//EN" "tax-treatment-NSO.dtd">
<tp:taxon-treatment xmlns:tp="http://www.plazi.org/taxpub"><tp:treatment-meta><kwd-group><label>Taxon classification</label><kwd>
              <named-content content-type="kingdom">Plantae</named-content>
            </kwd><kwd>
              <named-content content-type="order">Zingiberales</named-content>
            </kwd><kwd>
              <named-content content-type="family">Costaceae</named-content>
            </kwd></kwd-group><mixed-citation publication-type="journal"><person-group><name><surname>Maas</surname><given-names>Paul J. M.</given-names></name><name><surname>Maas-van de Kamer</surname><given-names>Hiltje</given-names></name><name><surname>André</surname><given-names>Thiago</given-names></name><name><surname>Skinner</surname><given-names>David</given-names></name><name><surname>Valderrama</surname><given-names>Eugenio</given-names></name><name><surname>Specht</surname><given-names>Chelsea D.</given-names></name></person-group><article-title>﻿Eighteen new species of Neotropical <tp:taxon-name><tp:taxon-name-part taxon-name-part-type="family">Costaceae</tp:taxon-name-part></tp:taxon-name> (<tp:taxon-name><tp:taxon-name-part taxon-name-part-type="order">Zingiberales</tp:taxon-name-part></tp:taxon-name>)</article-title><source>PhytoKeys</source><day>22</day><month>03</month><year>2023</year><volume>222</volume><fpage>75</fpage><lpage>127</lpage><pub-id pub-id-type="doi">10.3897/phytokeys.222.87779</pub-id></mixed-citation></tp:treatment-meta><tp:nomenclature><label>﻿</label><tp:taxon-name>
            <object-id xmlns:xlink="http://www.w3.org/1999/xlink" content-type="arpha" xlink:type="simple">5B398AFC-E2A9-5824-B19C-58E6A19DE6EB</object-id>
            <tp:taxon-name-part taxon-name-part-type="genus" reg="Costus">Costus</tp:taxon-name-part>
            <tp:taxon-name-part taxon-name-part-type="species" reg="alticolus">alticolus</tp:taxon-name-part>
            <object-id xmlns:xlink="http://www.w3.org/1999/xlink" content-type="ipni" xlink:type="simple">urn:lsid:ipni.org:names:77316085-1</object-id>
          </tp:taxon-name><tp:taxon-authority>Maas &amp; H.Maas</tp:taxon-authority><tp:taxon-status xmlns:xlink="http://www.w3.org/1999/xlink" xlink:type="simple">sp. nov.</tp:taxon-status></tp:nomenclature><tp:treatment-sec sec-type="diagnosis" id="SECID0EY2AE"><title>Diagnosis.</title><p><italic><tp:taxon-name><tp:taxon-name-part taxon-name-part-type="genus" reg="Costus">Costus</tp:taxon-name-part><tp:taxon-name-part taxon-name-part-type="species" reg="alticolus">alticolus</tp:taxon-name-part></tp:taxon-name></italic> sp. nov. (Fig. <xref ref-type="fig" rid="F4">4</xref>) can be recognised by its leafless flowering shoots up to ca. 1 m long, combined with large, red and unappendaged bracts, tubular and yellow flowers, and stamen far exceeding the labellum like in <italic><tp:taxon-name><tp:taxon-name-part taxon-name-part-type="genus" reg="Costus">C.</tp:taxon-name-part><tp:taxon-name-part taxon-name-part-type="species" reg="pulverulentus">pulverulentus</tp:taxon-name-part></tp:taxon-name></italic> C.Presl.</p><fig id="F4" position="float" orientation="portrait"><object-id xmlns:xlink="http://www.w3.org/1999/xlink" content-type="doi" xlink:type="simple">10.3897/phytokeys.222.87779.figure4</object-id><object-id xmlns:xlink="http://www.w3.org/1999/xlink" content-type="arpha" xlink:type="simple">5D8305B9-F855-53A1-935A-8FDCD54D3911</object-id><label>Figure 4.</label><caption><p><italic><tp:taxon-name><tp:taxon-name-part taxon-name-part-type="genus" reg="Costus">Costus</tp:taxon-name-part><tp:taxon-name-part taxon-name-part-type="species" reg="alticolus">alticolus</tp:taxon-name-part></tp:taxon-name></italic> Maas &amp; H.Maas <bold>A</bold> inflorescence with flower, showing stamen (st) extending far beyond labellum, fully exposing the thecae <bold>B, C</bold> plant in habitat <bold>D</bold> flower and bract details <bold>E</bold> flowering shoot. Photos in habitat in Chinantla region near Santa Cruz Tepetotutla, Oaxaca, Mexico by Dave Skinner.</p></caption><graphic xmlns:xlink="http://www.w3.org/1999/xlink" xlink:href="phytokeys-222-075_article-87779__-g004.jpg" position="float" orientation="portrait" xlink:type="simple" id="oo_828343.jpg"><uri content-type="original_file" xlink:type="simple">https://binary.pensoft.net/fig/828343</uri></graphic></fig></tp:treatment-sec><tp:treatment-sec sec-type="material" id="SECID0EY4AE"><title>Type.</title><p>Mexico. Oaxaca: Sierra Mazateca, Mun. Santa María Chilchotla, Cuauhtemoc, ca. 4 km NE of Santa María Chilchotla, near Clemencia and Santa Rosa, 1200 m, 16 Jan 1984, <italic>Solheim &amp; Reisfeld 1367</italic> (holotype WIS).</p></tp:treatment-sec><tp:treatment-sec sec-type="description" id="SECID0EF5AE"><title>Description.</title><p><bold><italic>Herb</italic></bold> 2–3.5 m tall. <bold><italic>Leaves</italic></bold> sheaths 10–30 mm diam; ligule truncate, 4–12 mm long; petiole 5–20 mm long; sheaths, ligule and petiole densely to sparsely puberulous; lamina narrowly elliptic, 25–47 × 6–14 cm, adaxially glabrous, abaxially densely (particularly along the primary vein) sericeous to almost glabrous, base acute, apex acuminate (acumen 5–10 mm long). <bold><italic>Inflorescence</italic></bold> cylindric, 11–18 × 5–9 cm, terminating a leafless shoot 20–95 cm long, sheaths obliquely truncate, 4–7 cm long, rather densely puberulous to glabrous; bracts, bracteole, calyx, ovary, and capsule glabrous to densely puberulous. <bold><italic>Flowers</italic></bold> abaxially oriented; bracts red to bright crimson, coriaceous, ovate-oblong, 4–6 × 3–4 cm, apex obtuse, callus ca. 10 mm long; bracteole boat-shaped, 30–35 mm long; calyx red, 13–21 mm long, lobes deltate to shallowly triangular, 3–6 mm long; corolla yellow to orange, 50–60 mm long, glabrous, lobes narrowly elliptic, ca. 40 mm long; labellum yellow, lateral lobes rolled inwards and forming a slightly curved tube 18–20 mm diam, obovate when spread out, ca. 60 by 35 mm, irregularly lobulate, lobules recurved, ca. 4 mm long; stamen yellow, ca. 65 × 11 mm, far exceeding the labellum, apex acute, anther ca. 8 mm long. <bold><italic>Capsule</italic></bold> ellipsoid, 17–18 mm long.</p></tp:treatment-sec><tp:treatment-sec sec-type="distribution" id="SECID0EB6AE"><title>Distribution.</title><p>Mexico (Oaxaca) (Fig. <xref ref-type="fig" rid="F21">21D</xref>).</p></tp:treatment-sec><tp:treatment-sec sec-type="habitat" id="SECID0EL6AE"><title>Habitat and ecology.</title><p>In primary, wet montane to premontane cloud forests, with some mosses on trunks, drier on ridge crests, with <italic><tp:taxon-name><tp:taxon-name-part taxon-name-part-type="genus" reg="Hedyosmum">Hedyosmum</tp:taxon-name-part><tp:taxon-name-part taxon-name-part-type="species" reg="mexicanum">mexicanum</tp:taxon-name-part></tp:taxon-name></italic> Cordem. Ex Baill., <italic><tp:taxon-name><tp:taxon-name-part taxon-name-part-type="genus" reg="Liquidambar">Liquidambar</tp:taxon-name-part><tp:taxon-name-part taxon-name-part-type="species" reg="macrophylla">macrophylla</tp:taxon-name-part></tp:taxon-name></italic> Oerst., <italic><tp:taxon-name><tp:taxon-name-part taxon-name-part-type="genus" reg="Siparuna">Siparuna</tp:taxon-name-part><tp:taxon-name-part taxon-name-part-type="species" reg="andina">andina</tp:taxon-name-part></tp:taxon-name></italic> A.DC., <italic><tp:taxon-name><tp:taxon-name-part taxon-name-part-type="genus" reg="Posoqueria">Posoqueria</tp:taxon-name-part><tp:taxon-name-part taxon-name-part-type="species" reg="latifolia">latifolia</tp:taxon-name-part></tp:taxon-name></italic> (Rudge) Roem. &amp; Schult., <italic><tp:taxon-name><tp:taxon-name-part taxon-name-part-type="genus" reg="Heliconia">Heliconia</tp:taxon-name-part></tp:taxon-name></italic> sp., <italic><tp:taxon-name><tp:taxon-name-part taxon-name-part-type="genus" reg="Deppea">Deppea</tp:taxon-name-part></tp:taxon-name></italic> sp, <italic><tp:taxon-name><tp:taxon-name-part taxon-name-part-type="genus" reg="Chamaedorea">Chamaedorea</tp:taxon-name-part></tp:taxon-name></italic> sp., <italic><tp:taxon-name><tp:taxon-name-part taxon-name-part-type="genus" reg="Solenophora">Solenophora</tp:taxon-name-part></tp:taxon-name></italic> sp., and <italic><tp:taxon-name><tp:taxon-name-part taxon-name-part-type="genus" reg="Salvia">Salvia</tp:taxon-name-part><tp:taxon-name-part taxon-name-part-type="species" reg="divinorum">divinorum</tp:taxon-name-part></tp:taxon-name></italic> Epling &amp; Játiva, at elevations of 1040–1900 m. Flowering year-round.</p></tp:treatment-sec><tp:treatment-sec sec-type="etymology" id="SECID0EFCAG"><title>Etymology.</title><p><italic><tp:taxon-name><tp:taxon-name-part taxon-name-part-type="genus" reg="Costus">Costus</tp:taxon-name-part><tp:taxon-name-part taxon-name-part-type="species" reg="alticolus">alticolus</tp:taxon-name-part></tp:taxon-name></italic> sp. nov. occurs at quite high elevations up to 1900 m, hence the specific epithet alticolus (‘altus’ means ‘high’ in Latin; ‘colere’ means ‘to live’ in Latin).</p></tp:treatment-sec><tp:treatment-sec sec-type="Paratypes" id="SECID0E6CAG"><title>Paratypes.</title><p><bold>Mexico. Oaxaca</bold>: Distr. and Mun. Ixtlán, near abandoned community of Tarabundi, S side of Río Soyolapán, access via La Luz, primary forest toward Río Langaro, 1230–1260 m, 16 Nov 1993, <italic>Boyle &amp; Massart 2556</italic> (MO, U); Mun. San Felipe Usila, cuenca del Río Perfume, 4.4 km SE of Santa Cruz Tepetotutla, 1400 m, 29 Mar 1995, <italic>Rincón Guttiérrez et al. 592</italic> (MO); Distr. Mixe, Mun. Totontepec, Totontepec, 1900 m, 9 Aug 1990, <italic>Rivera Reyes &amp; Martin 1610</italic> (CAS), Hwy 175, km 169, near La Esperanza, 1075 m, 12 Aug 2017, <italic>Skinner R3400</italic> (BH).</p></tp:treatment-sec><tp:treatment-sec sec-type="notes" id="SECID0EPDAG"><title>Notes.</title><p>We are greatly indebted to Manuel Gutiérrez, who assisted Dave Skinner in obtaining permission from the indigenous people of Santa Cruz Tepetotutla, Oaxaca, Mexico, to study this new species common in the Chinantla region of Oaxaca.</p></tp:treatment-sec><tp:treatment-sec><!--Section generated to contain objects referenced in tp:taxon-treatment.--><fig id="F21" position="float" orientation="portrait"><object-id xmlns:xlink="http://www.w3.org/1999/xlink" content-type="doi" xlink:type="simple">10.3897/phytokeys.222.87779.figure21</object-id><object-id xmlns:xlink="http://www.w3.org/1999/xlink" content-type="arpha" xlink:type="simple">9A78F1D4-A310-5D40-A197-F1CD9DF52E6B</object-id><label>Figure 21.</label><caption><p>Distribution maps for new species of <tp:taxon-name><tp:taxon-name-part taxon-name-part-type="family">Costaceae</tp:taxon-name-part></tp:taxon-name>: <italic><tp:taxon-name><tp:taxon-name-part taxon-name-part-type="genus" reg="Chamaecostus">Chamaecostus</tp:taxon-name-part></tp:taxon-name></italic> – <italic><tp:taxon-name><tp:taxon-name-part taxon-name-part-type="genus" reg="Costus">Costus</tp:taxon-name-part><tp:taxon-name-part taxon-name-part-type="species" reg="douglasdalyi">douglasdalyi</tp:taxon-name-part></tp:taxon-name></italic><bold>A</bold><italic><tp:taxon-name><tp:taxon-name-part taxon-name-part-type="genus" reg="Chamaecostus">Chamaecostus</tp:taxon-name-part><tp:taxon-name-part taxon-name-part-type="species" reg="manausensis">manausensis</tp:taxon-name-part></tp:taxon-name></italic> Maas &amp; H.Maas <bold>B</bold><italic><tp:taxon-name><tp:taxon-name-part taxon-name-part-type="genus" reg="Costus">Costus</tp:taxon-name-part><tp:taxon-name-part taxon-name-part-type="species" reg="alfredoi">alfredoi</tp:taxon-name-part></tp:taxon-name></italic> Maas &amp; H.Maas <bold>C</bold><italic><tp:taxon-name><tp:taxon-name-part taxon-name-part-type="genus" reg="Costus">Costus</tp:taxon-name-part><tp:taxon-name-part taxon-name-part-type="species" reg="alleniopsis">alleniopsis</tp:taxon-name-part></tp:taxon-name></italic> Maas &amp; D.Skinner <bold>D</bold><italic><tp:taxon-name><tp:taxon-name-part taxon-name-part-type="genus" reg="Costus">Costus</tp:taxon-name-part><tp:taxon-name-part taxon-name-part-type="species" reg="alticolus">alticolus</tp:taxon-name-part></tp:taxon-name></italic> Maas &amp; H.Maas <bold>E</bold><italic><tp:taxon-name><tp:taxon-name-part taxon-name-part-type="genus" reg="Costus">Costus</tp:taxon-name-part><tp:taxon-name-part taxon-name-part-type="species" reg="antioquiensis">antioquiensis</tp:taxon-name-part></tp:taxon-name></italic> Maas &amp; H.Maas <bold>F</bold><italic><tp:taxon-name><tp:taxon-name-part taxon-name-part-type="genus" reg="Costus">Costus</tp:taxon-name-part><tp:taxon-name-part taxon-name-part-type="species" reg="callosus">callosus</tp:taxon-name-part></tp:taxon-name></italic> Maas &amp; H.Maas <bold>G</bold><italic><tp:taxon-name><tp:taxon-name-part taxon-name-part-type="genus" reg="Costus">Costus</tp:taxon-name-part><tp:taxon-name-part taxon-name-part-type="species" reg="cochabambae">cochabambae</tp:taxon-name-part></tp:taxon-name></italic> Maas &amp; H.Maas <bold>H</bold><italic><tp:taxon-name><tp:taxon-name-part taxon-name-part-type="genus" reg="Costus">Costus</tp:taxon-name-part><tp:taxon-name-part taxon-name-part-type="species" reg="convexus">convexus</tp:taxon-name-part></tp:taxon-name></italic> Maas &amp; D.Skinner <bold>I</bold><italic><tp:taxon-name><tp:taxon-name-part taxon-name-part-type="genus" reg="Costus">Costus</tp:taxon-name-part><tp:taxon-name-part taxon-name-part-type="species" reg="douglasdalyi">douglasdalyi</tp:taxon-name-part></tp:taxon-name></italic> Maas &amp; H.Maas.</p></caption><graphic xmlns:xlink="http://www.w3.org/1999/xlink" xlink:href="phytokeys-222-075_article-87779__-g021.jpg" position="float" orientation="portrait" xlink:type="simple" id="oo_828360.jpg"><uri content-type="original_file" xlink:type="simple">https://binary.pensoft.net/fig/828360</uri></graphic></fig></tp:treatment-sec></tp:taxon-treatment>
