# Supplementary material for: ﻿Eighteen new species of Neotropical Costaceae (Zingiberales)
Source: PhytoKeys. 2023 Mar 22;222:75–127. doi: 10.3897/phytokeys.222.87779 (PMC10210046; doi:10.3897/phytokeys.222.87779)
Supplement: XML Treatment for Costus callosus [file phytokeys.222.87779-treatment6.xml]

<!DOCTYPE tp:taxon-treatment
  PUBLIC "-//TaxonX//DTD Taxonomic Treatment Publishing DTD v0 20100105//EN" "tax-treatment-NSO.dtd">
<tp:taxon-treatment xmlns:tp="http://www.plazi.org/taxpub"><tp:treatment-meta><kwd-group><label>Taxon classification</label><kwd>
              <named-content content-type="kingdom">Plantae</named-content>
            </kwd><kwd>
              <named-content content-type="order">Zingiberales</named-content>
            </kwd><kwd>
              <named-content content-type="family">Costaceae</named-content>
            </kwd></kwd-group><mixed-citation publication-type="journal"><person-group><name><surname>Maas</surname><given-names>Paul J. M.</given-names></name><name><surname>Maas-van de Kamer</surname><given-names>Hiltje</given-names></name><name><surname>André</surname><given-names>Thiago</given-names></name><name><surname>Skinner</surname><given-names>David</given-names></name><name><surname>Valderrama</surname><given-names>Eugenio</given-names></name><name><surname>Specht</surname><given-names>Chelsea D.</given-names></name></person-group><article-title>﻿Eighteen new species of Neotropical <tp:taxon-name><tp:taxon-name-part taxon-name-part-type="family">Costaceae</tp:taxon-name-part></tp:taxon-name> (<tp:taxon-name><tp:taxon-name-part taxon-name-part-type="order">Zingiberales</tp:taxon-name-part></tp:taxon-name>)</article-title><source>PhytoKeys</source><day>22</day><month>03</month><year>2023</year><volume>222</volume><fpage>75</fpage><lpage>127</lpage><pub-id pub-id-type="doi">10.3897/phytokeys.222.87779</pub-id></mixed-citation></tp:treatment-meta><tp:nomenclature><label>﻿</label><tp:taxon-name>
            <object-id xmlns:xlink="http://www.w3.org/1999/xlink" content-type="arpha" xlink:type="simple">A7EA1648-C6B8-5EB6-8D92-DD79EA7064BF</object-id>
            <tp:taxon-name-part taxon-name-part-type="genus" reg="Costus">Costus</tp:taxon-name-part>
            <tp:taxon-name-part taxon-name-part-type="species" reg="callosus">callosus</tp:taxon-name-part>
            <object-id xmlns:xlink="http://www.w3.org/1999/xlink" content-type="ipni" xlink:type="simple">urn:lsid:ipni.org:names:77316087-1</object-id>
          </tp:taxon-name><tp:taxon-authority>Maas &amp; H.Maas</tp:taxon-authority><tp:taxon-status xmlns:xlink="http://www.w3.org/1999/xlink" xlink:type="simple">sp. nov.</tp:taxon-status></tp:nomenclature><tp:treatment-sec sec-type="diagnosis" id="SECID0EMUAG"><title>Diagnosis.</title><p><italic><tp:taxon-name><tp:taxon-name-part taxon-name-part-type="genus" reg="Costus">Costus</tp:taxon-name-part><tp:taxon-name-part taxon-name-part-type="species" reg="callosus">callosus</tp:taxon-name-part></tp:taxon-name></italic> sp. nov. (Fig. <xref ref-type="fig" rid="F7">7</xref>) is most similar to <italic><tp:taxon-name><tp:taxon-name-part taxon-name-part-type="genus" reg="Costus">C.</tp:taxon-name-part><tp:taxon-name-part taxon-name-part-type="species" reg="curvibracteatus">curvibracteatus</tp:taxon-name-part></tp:taxon-name></italic>, differing by the inflorescence mostly produced terminally on a leafless shoot, with soon withering sheaths and bracts with a very long callus.</p><fig id="F7" position="float" orientation="portrait"><object-id xmlns:xlink="http://www.w3.org/1999/xlink" content-type="doi" xlink:type="simple">10.3897/phytokeys.222.87779.figure7</object-id><object-id xmlns:xlink="http://www.w3.org/1999/xlink" content-type="arpha" xlink:type="simple">CE76DF9B-E51E-5A97-8FA5-42B9F7190856</object-id><label>Figure 7.</label><caption><p><italic><tp:taxon-name><tp:taxon-name-part taxon-name-part-type="genus" reg="Costus">Costus</tp:taxon-name-part><tp:taxon-name-part taxon-name-part-type="species" reg="callosus">callosus</tp:taxon-name-part></tp:taxon-name></italic> Maas &amp; H.Maas <bold>A</bold> plant in habitat <bold>B</bold> inflorescence <bold>C</bold> separate flowering shoot <bold>D</bold> bract and flower details showing very long bract callus <bold>E, F</bold> cultivated plant <bold>A, C, D</bold> observation from Willie Mazu site, Bocas del Toro, Panama <bold>B</bold> plant in cultivation at Lyon Arboretum 2003.0125, collected in Costa Rica by Alan Carle <bold>E, F</bold> plant observed at Reserva Natural Nirvana, Valle del Cauca, Colombia. Photos <bold>A, C, D</bold> by Dave Skinner, <bold>B</bold> by John Mood, <bold>E, F</bold> by Paul Maas.</p></caption><graphic xmlns:xlink="http://www.w3.org/1999/xlink" xlink:href="phytokeys-222-075_article-87779__-g007.jpg" position="float" orientation="portrait" xlink:type="simple" id="oo_828346.jpg"><uri content-type="original_file" xlink:type="simple">https://binary.pensoft.net/fig/828346</uri></graphic></fig></tp:treatment-sec><tp:treatment-sec sec-type="material" id="SECID0E1WAG"><title>Type.</title><p>Colombia, Chocó: Mun. San José del Palmar, mouth of Río Torito (affluent of Río Hábita), Finca Los Guaduales, 730–830 m, 4 Mar 1980, <italic>E. Forero</italic>, <italic>Jaramillo-Mejía</italic>, <italic>Espina Z. &amp; Palacios 6668</italic> (holotype COL, 3 sheets; isotypes MO-1456278, U1607067, U1607068, U1607069, U1610613).</p></tp:treatment-sec><tp:treatment-sec sec-type="description" id="SECID0EJXAG"><title>Description.</title><p><bold><italic>Herb</italic></bold> 0.5–3 m tall. <bold><italic>Leaves</italic></bold> sheaths 15–30 mm diam; ligule obliquely truncate, 10–30 mm long, distally black to dark purple, with a minute, salient rim; petiole 5–20 mm long; sheaths, ligule and petiole glabrous, sparsely puberulous, or densely villose; lamina narrowly elliptic, 25–50 × 7–16 cm, adaxially sparsely to rather densely villose to puberulous, abaxially rather densely villose, base acute, apex acuminate (acumen 5–15 mm long). <bold><italic>Inflorescence</italic></bold> ovoid to subglobose, 6–23 × 6–12 cm, terminating a leafless shoot 20–90 cm long, rarely terminating a leafy shoot (<italic>Knapp &amp; Vodicka 5524</italic>), sheaths withering and completely or partly falling off with age, obliquely truncate, 4–10 cm long, glabrous, sparsely puberulous to densely villose; bracts, bracteole, calyx, ovary, and capsule glabrous to rather densely puberulous. <bold><italic>Flowers</italic></bold> abaxially oriented; bracts orange-red, red, or yellow, coriaceous, ovate-triangular, 4–7 × 2.5–4 cm, apex acute to obtuse, more or less curved outwards to patent in living plants, callus 8–25 mm long, margins wooly in living material; bracteole boat-shaped, 20–30 mm long; calyx red, 10–18 mm long, lobes deltate, 2–8 mm long; corolla orange to yellow, ca. 50 mm long, glabrous, lobes elliptic, ca. 30 mm long; labellum yellow, lateral lobes rolled inwards and forming a tube ca. 10 mm diam, elliptic when spread out, ca. 35 × 25 mm, 3-lobulate, lobules red, 5–6 mm long; stamen yellow, 35–40 × 12–15 mm, slightly exceeding the labellum, apex orange-red, acute, anther 9–10 mm long. <bold><italic>Capsule</italic></bold> ellipsoid to obovoid, 8–15 mm long.</p></tp:treatment-sec><tp:treatment-sec sec-type="distribution" id="SECID0EHYAG"><title>Distribution.</title><p>Costa Rica, Panama, Colombia (Antioquia, Chocó) (Fig. <xref ref-type="fig" rid="F21">21F</xref>).</p></tp:treatment-sec><tp:treatment-sec sec-type="habitat" id="SECID0ERYAG"><title>Habitat and ecology.</title><p>In forests, at elevations of 0–1300 m. Flowering year-round.</p></tp:treatment-sec><tp:treatment-sec sec-type="Vernacular names" id="SECID0EWYAG"><title>Vernacular names.</title><p>Panama: Caña agria (Kuna).</p></tp:treatment-sec><tp:treatment-sec sec-type="etymology" id="SECID0E2YAG"><title>Etymology.</title><p><italic><tp:taxon-name><tp:taxon-name-part taxon-name-part-type="genus" reg="Costus">Costus</tp:taxon-name-part><tp:taxon-name-part taxon-name-part-type="species" reg="callosus">callosus</tp:taxon-name-part></tp:taxon-name></italic> sp. nov. has been named after the very conspicuous thickened callose zone on its bracts.</p></tp:treatment-sec><tp:treatment-sec sec-type="Paratypes" id="SECID0EMZAG"><title>Paratypes.</title><p><bold>Costa Rica. Alajuela</bold>: Volcán Arenal, <italic>Funk 10490</italic> (MO). <bold>Heredia</bold>: path beyond Río Sucio, Braulio Carrillo, 400 m, 4 May 1984, <italic>Gómez Pignataro et al. 21201</italic> (MO); Cantón de Sarapiquí, Llanura de Tortuguero, ca. 5 km NE of Puerto Viejo, NE side of Río Sucio, 50 m, 5 Oct 1996, <italic>Hammel et al. 20494</italic> (INBIO, MO, U, 2 sheets); Cantón de Sarapiquí, Cuenca del Sarapiquí, 5 km NE of Puerto Viejo, NE side of Río Sucio, 50 m, 22 Sep 1996, <italic>Hammel et al. 20694</italic> (INBIO, MO). <bold>Limón</bold>: Hacienda Tapezco-Hacienda La Suerte, 29 air km W of Tortuguero, 40 m, 24 Aug 1979, <italic>Davidson &amp; Donahue 8770</italic> (CR, LAM, U); Parque Nacional Braulio Carrillo, W side of Río Sucio, 450 m, 4 Aug 1989, <italic>Hammel et al. 17668</italic> (MO, U); Braulio Carrillo National Park, Quebrada Gonzales section, ca. 40 km NNE of San José, 500 m, May 1992, <italic>Lücking s.n.</italic> (U). <bold>Panama. Bocas del Toro</bold>: 2 miles below the divide along main highway, 500 m, 23 Jun 1986, <italic>Kress et al. 86-1978</italic> (MO). <bold>Chiriquí</bold>: behind Vivero Forestal de Boquete, 12 km N of Los Planes de Hornito, IRHE Fortuna, 1100–1200 m, 17 Jun 1982, <italic>Knapp &amp; Vodicka 5524</italic> (U); near Fortuna dam, from Continental Divide to Chiriquí Grande, 1100 m, 22 Oct 1985, <italic>LaFrankie 85-38</italic> (MO, U). <bold>Darién</bold>: Parque Nacional del Darién, along S branch of Río Pucuro, near Tacarcuna, ca. 18 km E of Pucuro, 600–800 m, 25 Oct 1987, <italic>Hammel et al. 16513</italic> (MO, U); 0–2 miles E of Tres Bocas, along the shortest headwater of Río Cuasi, 28 Apr 1968, <italic>Kirkbride &amp; Duke 1180</italic> (MO, U). <bold>Panama</bold>: Altos de Pacora, ca. 20 km NE of Cerro Azul, 750 m, 19 May 1972, <italic>Dressler 4190</italic> (U, 3 sheets); summit of Cerro Jefe, 26 Aug 1967, <italic>Hayden 1020</italic> (MO, 2 sheets); 5–6 hours walk from Chocó village, Serrania de Maje, 650–800 m, 31 Mar 1982, <italic>Knapp et al. 4519</italic> (MO, U); Altos de Pacora, 750 m, 2 Sep 1974, <italic>Maas et al. 1548</italic> (U, 2 sheets). <bold>Colombia. Antioquia</bold>: Mun. Amalfi, between Amalfi and Fraguas, 1220–1300 m, 14 Feb 1989, <italic>MacDougal et al. 4020</italic> (HUA). <bold>Chocó</bold>: Carretera Panamericana, between Río San Pablo and Río Pató, 23 Apr 1979, <italic>Forero et al. 5765</italic> (COL, MO, U, 2 sheets). <bold>Cultivated Material.</bold> Colombia, Valle del Cauca, Mun. Palmira, Reserva Natural Nirvana, 13 Jul 2018, <italic>Maas et al. 10688</italic> (L, 3 sheets).</p></tp:treatment-sec><tp:treatment-sec sec-type="notes" id="SECID0EM2AG"><title>Notes.</title><p><xref ref-type="bibr" rid="B17">Maas (1977)</xref> already suspected this species differed from <italic><tp:taxon-name><tp:taxon-name-part taxon-name-part-type="genus" reg="Costus">C.</tp:taxon-name-part><tp:taxon-name-part taxon-name-part-type="species" reg="curvibracteatus">curvibracteatus</tp:taxon-name-part></tp:taxon-name></italic> Maas, although they share many ligule and bract characters. The presence of a separate, leafless flowering shoot with soon withering sheaths and the presence of a distinct callus on the bracts convinced us that it is worthy of recognition as a separate species. Material recently collected (<italic>Maas et al. 10688</italic>) in the Reserva Natural Nirvana, Valle del Cauca, Colombia, made it possible to add all flower details to the description.</p></tp:treatment-sec><tp:treatment-sec><!--Section generated to contain objects referenced in tp:taxon-treatment.--><fig id="F21" position="float" orientation="portrait"><object-id xmlns:xlink="http://www.w3.org/1999/xlink" content-type="doi" xlink:type="simple">10.3897/phytokeys.222.87779.figure21</object-id><object-id xmlns:xlink="http://www.w3.org/1999/xlink" content-type="arpha" xlink:type="simple">9A78F1D4-A310-5D40-A197-F1CD9DF52E6B</object-id><label>Figure 21.</label><caption><p>Distribution maps for new species of <tp:taxon-name><tp:taxon-name-part taxon-name-part-type="family">Costaceae</tp:taxon-name-part></tp:taxon-name>: <italic><tp:taxon-name><tp:taxon-name-part taxon-name-part-type="genus" reg="Chamaecostus">Chamaecostus</tp:taxon-name-part></tp:taxon-name></italic> – <italic><tp:taxon-name><tp:taxon-name-part taxon-name-part-type="genus" reg="Costus">Costus</tp:taxon-name-part><tp:taxon-name-part taxon-name-part-type="species" reg="douglasdalyi">douglasdalyi</tp:taxon-name-part></tp:taxon-name></italic><bold>A</bold><italic><tp:taxon-name><tp:taxon-name-part taxon-name-part-type="genus" reg="Chamaecostus">Chamaecostus</tp:taxon-name-part><tp:taxon-name-part taxon-name-part-type="species" reg="manausensis">manausensis</tp:taxon-name-part></tp:taxon-name></italic> Maas &amp; H.Maas <bold>B</bold><italic><tp:taxon-name><tp:taxon-name-part taxon-name-part-type="genus" reg="Costus">Costus</tp:taxon-name-part><tp:taxon-name-part taxon-name-part-type="species" reg="alfredoi">alfredoi</tp:taxon-name-part></tp:taxon-name></italic> Maas &amp; H.Maas <bold>C</bold><italic><tp:taxon-name><tp:taxon-name-part taxon-name-part-type="genus" reg="Costus">Costus</tp:taxon-name-part><tp:taxon-name-part taxon-name-part-type="species" reg="alleniopsis">alleniopsis</tp:taxon-name-part></tp:taxon-name></italic> Maas &amp; D.Skinner <bold>D</bold><italic><tp:taxon-name><tp:taxon-name-part taxon-name-part-type="genus" reg="Costus">Costus</tp:taxon-name-part><tp:taxon-name-part taxon-name-part-type="species" reg="alticolus">alticolus</tp:taxon-name-part></tp:taxon-name></italic> Maas &amp; H.Maas <bold>E</bold><italic><tp:taxon-name><tp:taxon-name-part taxon-name-part-type="genus" reg="Costus">Costus</tp:taxon-name-part><tp:taxon-name-part taxon-name-part-type="species" reg="antioquiensis">antioquiensis</tp:taxon-name-part></tp:taxon-name></italic> Maas &amp; H.Maas <bold>F</bold><italic><tp:taxon-name><tp:taxon-name-part taxon-name-part-type="genus" reg="Costus">Costus</tp:taxon-name-part><tp:taxon-name-part taxon-name-part-type="species" reg="callosus">callosus</tp:taxon-name-part></tp:taxon-name></italic> Maas &amp; H.Maas <bold>G</bold><italic><tp:taxon-name><tp:taxon-name-part taxon-name-part-type="genus" reg="Costus">Costus</tp:taxon-name-part><tp:taxon-name-part taxon-name-part-type="species" reg="cochabambae">cochabambae</tp:taxon-name-part></tp:taxon-name></italic> Maas &amp; H.Maas <bold>H</bold><italic><tp:taxon-name><tp:taxon-name-part taxon-name-part-type="genus" reg="Costus">Costus</tp:taxon-name-part><tp:taxon-name-part taxon-name-part-type="species" reg="convexus">convexus</tp:taxon-name-part></tp:taxon-name></italic> Maas &amp; D.Skinner <bold>I</bold><italic><tp:taxon-name><tp:taxon-name-part taxon-name-part-type="genus" reg="Costus">Costus</tp:taxon-name-part><tp:taxon-name-part taxon-name-part-type="species" reg="douglasdalyi">douglasdalyi</tp:taxon-name-part></tp:taxon-name></italic> Maas &amp; H.Maas.</p></caption><graphic xmlns:xlink="http://www.w3.org/1999/xlink" xlink:href="phytokeys-222-075_article-87779__-g021.jpg" position="float" orientation="portrait" xlink:type="simple" id="oo_828360.jpg"><uri content-type="original_file" xlink:type="simple">https://binary.pensoft.net/fig/828360</uri></graphic></fig></tp:treatment-sec><ref-list><ref id="B17"><mixed-citation xmlns:xlink="http://www.w3.org/1999/xlink" xlink:type="simple"><person-group><name name-style="western"><surname>Maas</surname><given-names>PJM</given-names></name></person-group> (<year>1977</year>) <article-title><italic><tp:taxon-name><tp:taxon-name-part taxon-name-part-type="genus">Renealmia</tp:taxon-name-part></tp:taxon-name></italic> (<tp:taxon-name><tp:taxon-name-part taxon-name-part-type="family">Zingiberaceae</tp:taxon-name-part></tp:taxon-name>-<tp:taxon-name><tp:taxon-name-part taxon-name-part-type="subfamily">Zingiberoideae</tp:taxon-name-part></tp:taxon-name>), <tp:taxon-name><tp:taxon-name-part taxon-name-part-type="subfamily">Costoideae</tp:taxon-name-part></tp:taxon-name> (Additions) (<tp:taxon-name><tp:taxon-name-part taxon-name-part-type="family">Zingiberaceae</tp:taxon-name-part></tp:taxon-name>).</article-title><source>Flora Neotropica Monograph</source><volume>18</volume>: <fpage>1</fpage>–<lpage>218</lpage>.</mixed-citation></ref></ref-list></tp:taxon-treatment>
