# Supplementary material for: ﻿Eighteen new species of Neotropical Costaceae (Zingiberales)
Source: PhytoKeys. 2023 Mar 22;222:75–127. doi: 10.3897/phytokeys.222.87779 (PMC10210046; doi:10.3897/phytokeys.222.87779)
Supplement: XML Treatment for Costus convexus [file phytokeys.222.87779-treatment8.xml]

<!DOCTYPE tp:taxon-treatment
  PUBLIC "-//TaxonX//DTD Taxonomic Treatment Publishing DTD v0 20100105//EN" "tax-treatment-NSO.dtd">
<tp:taxon-treatment xmlns:tp="http://www.plazi.org/taxpub"><tp:treatment-meta><kwd-group><label>Taxon classification</label><kwd>
              <named-content content-type="kingdom">Plantae</named-content>
            </kwd><kwd>
              <named-content content-type="order">Zingiberales</named-content>
            </kwd><kwd>
              <named-content content-type="family">Costaceae</named-content>
            </kwd></kwd-group><mixed-citation publication-type="journal"><person-group><name><surname>Maas</surname><given-names>Paul J. M.</given-names></name><name><surname>Maas-van de Kamer</surname><given-names>Hiltje</given-names></name><name><surname>André</surname><given-names>Thiago</given-names></name><name><surname>Skinner</surname><given-names>David</given-names></name><name><surname>Valderrama</surname><given-names>Eugenio</given-names></name><name><surname>Specht</surname><given-names>Chelsea D.</given-names></name></person-group><article-title>﻿Eighteen new species of Neotropical <tp:taxon-name><tp:taxon-name-part taxon-name-part-type="family">Costaceae</tp:taxon-name-part></tp:taxon-name> (<tp:taxon-name><tp:taxon-name-part taxon-name-part-type="order">Zingiberales</tp:taxon-name-part></tp:taxon-name>)</article-title><source>PhytoKeys</source><day>22</day><month>03</month><year>2023</year><volume>222</volume><fpage>75</fpage><lpage>127</lpage><pub-id pub-id-type="doi">10.3897/phytokeys.222.87779</pub-id></mixed-citation></tp:treatment-meta><tp:nomenclature><label>﻿</label><tp:taxon-name>
            <object-id xmlns:xlink="http://www.w3.org/1999/xlink" content-type="arpha" xlink:type="simple">76FE595F-BCE6-5E86-89C9-9D7A88B3B36F</object-id>
            <tp:taxon-name-part taxon-name-part-type="genus" reg="Costus">Costus</tp:taxon-name-part>
            <tp:taxon-name-part taxon-name-part-type="species" reg="convexus">convexus</tp:taxon-name-part>
            <object-id xmlns:xlink="http://www.w3.org/1999/xlink" content-type="ipni" xlink:type="simple">urn:lsid:ipni.org:names:77316089-1</object-id>
          </tp:taxon-name><tp:taxon-authority>Maas &amp; D.Skinner</tp:taxon-authority><tp:taxon-status xmlns:xlink="http://www.w3.org/1999/xlink" xlink:type="simple">sp. nov.</tp:taxon-status></tp:nomenclature><tp:treatment-sec sec-type="diagnosis" id="SECID0EFEBG"><title>Diagnosis.</title><p><italic><tp:taxon-name><tp:taxon-name-part taxon-name-part-type="genus" reg="Costus">Costus</tp:taxon-name-part><tp:taxon-name-part taxon-name-part-type="species" reg="convexus">convexus</tp:taxon-name-part></tp:taxon-name></italic> sp. nov. (Fig. <xref ref-type="fig" rid="F10">10</xref>) shares with <italic><tp:taxon-name><tp:taxon-name-part taxon-name-part-type="genus" reg="Costus">C.</tp:taxon-name-part><tp:taxon-name-part taxon-name-part-type="species" reg="glaucus">glaucus</tp:taxon-name-part></tp:taxon-name></italic> Maas the presence of glaucous shoots and leaves especially in young plants, but differs from that species by a globose inflorescence enveloped by the upper leaves and by the presence of distinctly convex bracts.</p><fig id="F10" position="float" orientation="portrait"><object-id xmlns:xlink="http://www.w3.org/1999/xlink" content-type="doi" xlink:type="simple">10.3897/phytokeys.222.87779.figure10</object-id><object-id xmlns:xlink="http://www.w3.org/1999/xlink" content-type="arpha" xlink:type="simple">3B92883A-225A-579D-B6BF-9BBD1D49C698</object-id><label>Figure 10.</label><caption><p><italic><tp:taxon-name><tp:taxon-name-part taxon-name-part-type="genus" reg="Costus">Costus</tp:taxon-name-part><tp:taxon-name-part taxon-name-part-type="species" reg="convexus">convexus</tp:taxon-name-part></tp:taxon-name></italic> Maas &amp; D.Skinner <bold>A</bold> plant in habitat with Eugenio Valderrama (left) and Chelsea Specht (right) <bold>B</bold> inflorescence <bold>C</bold> inflorescence with scale <bold>D</bold> upper leaves wrapping around and hiding the inflorescence <bold>E</bold> close-up of inflorescence <bold>F</bold> bract (left) and flower (right) detail. Photo in <bold>A</bold> taken in the wild prior to pressing <italic>Maas 10707</italic>, Putumayo, Colombia <bold>B, C</bold> plant observed in Putumayo, Colombia <bold>D–F</bold> plant observed in Zamora-Chinchipe, Ecuador. Photo <bold>A</bold> by Paul Maas <bold>B–F</bold> by Dave Skinner.</p></caption><graphic xmlns:xlink="http://www.w3.org/1999/xlink" xlink:href="phytokeys-222-075_article-87779__-g010.jpg" position="float" orientation="portrait" xlink:type="simple" id="oo_828349.jpg"><uri content-type="original_file" xlink:type="simple">https://binary.pensoft.net/fig/828349</uri></graphic></fig></tp:treatment-sec><tp:treatment-sec sec-type="material" id="SECID0EVGBG"><title>Type.</title><p>Colombia, Putumayo: 15 km S of Villagarzón on road to Puerto Umbria, 360 m, 17 Jul 2018, <italic>Maas</italic>, <italic>Maas-van de Kamer</italic>, <italic>Valderrama</italic>, <italic>Specht</italic>, <italic>Erkens &amp; Rodriguez 10707</italic> (holotype. L, 2 sheets).</p></tp:treatment-sec><tp:treatment-sec sec-type="description" id="SECID0EFHBG"><title>Description.</title><p><bold><italic>Herb</italic></bold> 3–5 m tall, young shoots and young leaves glaucous. <bold><italic>Leaves</italic></bold> sheaths ca. 20 mm diam; ligule truncate to obliquely truncate, 20–45 mm long; petiole 20–22 mm long, blushed in pink; sheaths, ligule and petiole glabrous; lamina narrowly elliptic, 31– 57 × 12–16 cm, adaxially pale green and glabrous, abaxially green or purple in very young plants, glabrous to sparsely puberulous, base acute to slightly cordate, apex acuminate (acumen ca. 15 mm long). <bold><italic>Inflorescence</italic></bold> globose to ovoid, 8–20 × 5–8 cm, wrapped tightly by the upper leaves, terminating a leafy shoot; bracts, bracteole, calyx, ovary, and capsule glabrous. <bold><italic>Flowers</italic></bold> adaxially oriented to erect; bracts distinctly convex, reddish on the outer margins, greenish at the centre, coriaceous, ovate, 55–65 × 40–45 mm, apex obtuse, callus green, indistinct; bracteole boat-shaped, 40–45 mm long; calyx red, 15–25 mm long, lobes shallowly triangular to deltate, 4–10 mm long; corolla deep pink, 80–85 mm long, glabrous, lobes 50–60 mm long; labellum yellow, distal edge horizontally spreading, broadly obovate, 60–70 × 60–70 mm, lateral lobes strongly striped with pink or red, middle lobe reflexed, with yellow honey mark, margin irregularly dentate to lobulate; stamen dark pink, 30–40 × 12–15 mm, not exceeding the labellum, apex obtuse, anther 12–15 mm long. <bold><italic>Capsule</italic></bold> ellipsoid, 12–30 mm long.</p></tp:treatment-sec><tp:treatment-sec sec-type="distribution" id="SECID0EBIBG"><title>Distribution.</title><p>Colombia (Putumayo), Ecuador (Morona-Santiago, Zamora-Chinchipe) (Fig. <xref ref-type="fig" rid="F21">21H</xref>).</p></tp:treatment-sec><tp:treatment-sec sec-type="habitat" id="SECID0ELIBG"><title>Habitat and ecology.</title><p>In forests, in open shade or sunny areas, often found along roadsides and other disturbed areas, at elevations of 360–1500 m. Flowering year-round.</p></tp:treatment-sec><tp:treatment-sec sec-type="etymology" id="SECID0EQIBG"><title>Etymology.</title><p><italic><tp:taxon-name><tp:taxon-name-part taxon-name-part-type="genus" reg="Costus">Costus</tp:taxon-name-part><tp:taxon-name-part taxon-name-part-type="species" reg="convexus">convexus</tp:taxon-name-part></tp:taxon-name></italic> sp. nov. is named for the form of the bracts, which are distinctly convex; thus, the epithet convexus, an adjective meaning “convex or curved outwards” in Latin.</p></tp:treatment-sec><tp:treatment-sec sec-type="Paratypes" id="SECID0EKJBG"><title>Paratypes.</title><p><bold>Colombia. Putumayo</bold>: road to Pto. Guzmán, 300 m, <italic>Skinner R3467.</italic><bold>Ecuador. Morona-Santiago</bold>: near Mendez, 856 m, 17 Oct 2009, Skinner R3196. <bold>Zamora-Chinchipe</bold>: Zamora-Loja road, 1200–1500 m. 3 Feb 1990, <italic>Madsen &amp; Knudsen 86796</italic> (AAU, QCNE); Quebrada del León, affluent of Río Bombuscara, S of Zamora, 1100 m, 5 Feb 1989, Ø<italic>llgaard et al. 90385</italic> (AAU, MO), near entrance to P. N. Podocarpus, 970 m, <italic>Skinner R3331</italic>.</p></tp:treatment-sec><tp:treatment-sec sec-type="notes" id="SECID0E5JBG"><title>Notes.</title><p>Plants of <italic><tp:taxon-name><tp:taxon-name-part taxon-name-part-type="genus" reg="Costus">Costus</tp:taxon-name-part><tp:taxon-name-part taxon-name-part-type="species" reg="convexus">convexus</tp:taxon-name-part></tp:taxon-name></italic> sp. nov. can grow to be huge plants, up to 5 m tall, with large inflorescences and flowers. The younger shoots and leaves usually have a glaucous covering making them appear similar to <italic><tp:taxon-name><tp:taxon-name-part taxon-name-part-type="genus" reg="Costus">C.</tp:taxon-name-part><tp:taxon-name-part taxon-name-part-type="species" reg="glaucus">glaucus</tp:taxon-name-part></tp:taxon-name></italic> Maas but having an inflorescence with distinctly convex bracts that are reddish or pink instead of the pale green and glaucous bracts in <italic><tp:taxon-name><tp:taxon-name-part taxon-name-part-type="genus" reg="Costus">C.</tp:taxon-name-part><tp:taxon-name-part taxon-name-part-type="species" reg="glaucus">glaucus</tp:taxon-name-part></tp:taxon-name></italic>. It is also characterized by having upper leaves that wrap tightly around and, in doing so, completely hide the young inflorescence.</p><p>This new species is observed to be very common along the eastern flanks of the mountains from Putumayo, Colombia, south through Ecuador to Zamora-Chinchipe. Many more recent observations of this new species are recorded on <ext-link xmlns:xlink="http://www.w3.org/1999/xlink" xlink:type="simple" ext-link-type="uri" xlink:href="http://iNaturalist.com">iNaturalist.com</ext-link> in Napo and Pastaza, Ecuador.</p></tp:treatment-sec><tp:treatment-sec><!--Section generated to contain objects referenced in tp:taxon-treatment.--><fig id="F21" position="float" orientation="portrait"><object-id xmlns:xlink="http://www.w3.org/1999/xlink" content-type="doi" xlink:type="simple">10.3897/phytokeys.222.87779.figure21</object-id><object-id xmlns:xlink="http://www.w3.org/1999/xlink" content-type="arpha" xlink:type="simple">9A78F1D4-A310-5D40-A197-F1CD9DF52E6B</object-id><label>Figure 21.</label><caption><p>Distribution maps for new species of <tp:taxon-name><tp:taxon-name-part taxon-name-part-type="family">Costaceae</tp:taxon-name-part></tp:taxon-name>: <italic><tp:taxon-name><tp:taxon-name-part taxon-name-part-type="genus" reg="Chamaecostus">Chamaecostus</tp:taxon-name-part></tp:taxon-name></italic> – <italic><tp:taxon-name><tp:taxon-name-part taxon-name-part-type="genus" reg="Costus">Costus</tp:taxon-name-part><tp:taxon-name-part taxon-name-part-type="species" reg="douglasdalyi">douglasdalyi</tp:taxon-name-part></tp:taxon-name></italic><bold>A</bold><italic><tp:taxon-name><tp:taxon-name-part taxon-name-part-type="genus" reg="Chamaecostus">Chamaecostus</tp:taxon-name-part><tp:taxon-name-part taxon-name-part-type="species" reg="manausensis">manausensis</tp:taxon-name-part></tp:taxon-name></italic> Maas &amp; H.Maas <bold>B</bold><italic><tp:taxon-name><tp:taxon-name-part taxon-name-part-type="genus" reg="Costus">Costus</tp:taxon-name-part><tp:taxon-name-part taxon-name-part-type="species" reg="alfredoi">alfredoi</tp:taxon-name-part></tp:taxon-name></italic> Maas &amp; H.Maas <bold>C</bold><italic><tp:taxon-name><tp:taxon-name-part taxon-name-part-type="genus" reg="Costus">Costus</tp:taxon-name-part><tp:taxon-name-part taxon-name-part-type="species" reg="alleniopsis">alleniopsis</tp:taxon-name-part></tp:taxon-name></italic> Maas &amp; D.Skinner <bold>D</bold><italic><tp:taxon-name><tp:taxon-name-part taxon-name-part-type="genus" reg="Costus">Costus</tp:taxon-name-part><tp:taxon-name-part taxon-name-part-type="species" reg="alticolus">alticolus</tp:taxon-name-part></tp:taxon-name></italic> Maas &amp; H.Maas <bold>E</bold><italic><tp:taxon-name><tp:taxon-name-part taxon-name-part-type="genus" reg="Costus">Costus</tp:taxon-name-part><tp:taxon-name-part taxon-name-part-type="species" reg="antioquiensis">antioquiensis</tp:taxon-name-part></tp:taxon-name></italic> Maas &amp; H.Maas <bold>F</bold><italic><tp:taxon-name><tp:taxon-name-part taxon-name-part-type="genus" reg="Costus">Costus</tp:taxon-name-part><tp:taxon-name-part taxon-name-part-type="species" reg="callosus">callosus</tp:taxon-name-part></tp:taxon-name></italic> Maas &amp; H.Maas <bold>G</bold><italic><tp:taxon-name><tp:taxon-name-part taxon-name-part-type="genus" reg="Costus">Costus</tp:taxon-name-part><tp:taxon-name-part taxon-name-part-type="species" reg="cochabambae">cochabambae</tp:taxon-name-part></tp:taxon-name></italic> Maas &amp; H.Maas <bold>H</bold><italic><tp:taxon-name><tp:taxon-name-part taxon-name-part-type="genus" reg="Costus">Costus</tp:taxon-name-part><tp:taxon-name-part taxon-name-part-type="species" reg="convexus">convexus</tp:taxon-name-part></tp:taxon-name></italic> Maas &amp; D.Skinner <bold>I</bold><italic><tp:taxon-name><tp:taxon-name-part taxon-name-part-type="genus" reg="Costus">Costus</tp:taxon-name-part><tp:taxon-name-part taxon-name-part-type="species" reg="douglasdalyi">douglasdalyi</tp:taxon-name-part></tp:taxon-name></italic> Maas &amp; H.Maas.</p></caption><graphic xmlns:xlink="http://www.w3.org/1999/xlink" xlink:href="phytokeys-222-075_article-87779__-g021.jpg" position="float" orientation="portrait" xlink:type="simple" id="oo_828360.jpg"><uri content-type="original_file" xlink:type="simple">https://binary.pensoft.net/fig/828360</uri></graphic></fig></tp:treatment-sec></tp:taxon-treatment>
