# Supplementary material for: ﻿Eighteen new species of Neotropical Costaceae (Zingiberales)
Source: PhytoKeys. 2023 Mar 22;222:75–127. doi: 10.3897/phytokeys.222.87779 (PMC10210046; doi:10.3897/phytokeys.222.87779)
Supplement: XML Treatment for Costus douglasdalyi [file phytokeys.222.87779-treatment9.xml]

<!DOCTYPE tp:taxon-treatment
  PUBLIC "-//TaxonX//DTD Taxonomic Treatment Publishing DTD v0 20100105//EN" "tax-treatment-NSO.dtd">
<tp:taxon-treatment xmlns:tp="http://www.plazi.org/taxpub"><tp:treatment-meta><kwd-group><label>Taxon classification</label><kwd>
              <named-content content-type="kingdom">Plantae</named-content>
            </kwd><kwd>
              <named-content content-type="order">Zingiberales</named-content>
            </kwd><kwd>
              <named-content content-type="family">Costaceae</named-content>
            </kwd></kwd-group><mixed-citation publication-type="journal"><person-group><name><surname>Maas</surname><given-names>Paul J. M.</given-names></name><name><surname>Maas-van de Kamer</surname><given-names>Hiltje</given-names></name><name><surname>André</surname><given-names>Thiago</given-names></name><name><surname>Skinner</surname><given-names>David</given-names></name><name><surname>Valderrama</surname><given-names>Eugenio</given-names></name><name><surname>Specht</surname><given-names>Chelsea D.</given-names></name></person-group><article-title>﻿Eighteen new species of Neotropical <tp:taxon-name><tp:taxon-name-part taxon-name-part-type="family">Costaceae</tp:taxon-name-part></tp:taxon-name> (<tp:taxon-name><tp:taxon-name-part taxon-name-part-type="order">Zingiberales</tp:taxon-name-part></tp:taxon-name>)</article-title><source>PhytoKeys</source><day>22</day><month>03</month><year>2023</year><volume>222</volume><fpage>75</fpage><lpage>127</lpage><pub-id pub-id-type="doi">10.3897/phytokeys.222.87779</pub-id></mixed-citation></tp:treatment-meta><tp:nomenclature><label>﻿</label><tp:taxon-name>
            <object-id xmlns:xlink="http://www.w3.org/1999/xlink" content-type="arpha" xlink:type="simple">C638FD6C-4ABB-5997-B82B-51E018F851AE</object-id>
            <tp:taxon-name-part taxon-name-part-type="genus" reg="Costus">Costus</tp:taxon-name-part>
            <tp:taxon-name-part taxon-name-part-type="species" reg="douglasdalyi">douglasdalyi</tp:taxon-name-part>
            <object-id xmlns:xlink="http://www.w3.org/1999/xlink" content-type="ipni" xlink:type="simple">urn:lsid:ipni.org:names:77316090-1</object-id>
          </tp:taxon-name><tp:taxon-authority>Maas &amp; H.Maas</tp:taxon-authority><tp:taxon-status xmlns:xlink="http://www.w3.org/1999/xlink" xlink:type="simple">sp. nov.</tp:taxon-status></tp:nomenclature><tp:treatment-sec sec-type="diagnosis" id="SECID0EVMBG"><title>Diagnosis.</title><p><italic><tp:taxon-name><tp:taxon-name-part taxon-name-part-type="genus" reg="Costus">Costus</tp:taxon-name-part><tp:taxon-name-part taxon-name-part-type="species" reg="douglasdalyi">douglasdalyi</tp:taxon-name-part></tp:taxon-name></italic> sp. nov. (Fig. <xref ref-type="fig" rid="F11">11</xref>) can be confused with <italic><tp:taxon-name><tp:taxon-name-part taxon-name-part-type="genus" reg="Costus">C.</tp:taxon-name-part><tp:taxon-name-part taxon-name-part-type="species" reg="erythrothyrsus">erythrothyrsus</tp:taxon-name-part></tp:taxon-name></italic> Loes., but differs from that species by its very narrow, often almost linear leaves.</p><fig id="F11" position="float" orientation="portrait"><object-id xmlns:xlink="http://www.w3.org/1999/xlink" content-type="doi" xlink:type="simple">10.3897/phytokeys.222.87779.figure11</object-id><object-id xmlns:xlink="http://www.w3.org/1999/xlink" content-type="arpha" xlink:type="simple">7F10E8EC-E260-5CC8-AFC1-546DA0E4F45F</object-id><label>Figure 11.</label><caption><p><italic><tp:taxon-name><tp:taxon-name-part taxon-name-part-type="genus" reg="Costus">Costus</tp:taxon-name-part><tp:taxon-name-part taxon-name-part-type="species" reg="douglasdalyi">douglasdalyi</tp:taxon-name-part></tp:taxon-name></italic> Maas &amp; H.Maas <bold>A</bold> plant in habitat, inflorescence with flowers on a leafy shoot <bold>B</bold> in habitat, inflorescence on separate leafless shoot <bold>C</bold> flowers <bold>D</bold> plant in cultivation showing narrow leaves <bold>E, F</bold> bract and flower details showing bracts (br), bracteoles (bl), calyx (ca), ovaries (ov), three petals (petals), the fertile stamen (st) and the labellum (lab) <bold>A, B</bold> taken in Cruzeiro do Sul, Acre, Brazil <bold>C–F</bold> photos from plant pressed and accessioned as <italic>D.Skinner R3482</italic> in cultivation. Photos <bold>A–F</bold> by Dave Skinner.</p></caption><graphic xmlns:xlink="http://www.w3.org/1999/xlink" xlink:href="phytokeys-222-075_article-87779__-g011.jpg" position="float" orientation="portrait" xlink:type="simple" id="oo_828350.jpg"><uri content-type="original_file" xlink:type="simple">https://binary.pensoft.net/fig/828350</uri></graphic></fig></tp:treatment-sec><tp:treatment-sec sec-type="material" id="SECID0E6OBG"><title>Type.</title><p>Brazil Acre: Mun. Tarauacá, Basin of Rio Juruá, Rio Tarauacá, Seringal Sumaré, 19 Nov 1995, <italic>Daly</italic>, <italic>Silveira</italic>, <italic>Costa</italic>, <italic>Oliveira</italic>, <italic>Lima</italic>, <italic>Figueiredo &amp; Ehringhaus 8606</italic> (holotype U1225319, isotype NY).</p></tp:treatment-sec><tp:treatment-sec sec-type="description" id="SECID0EAQBG"><title>Description.</title><p><bold><italic>Herb</italic></bold> 1–4 m tall. <bold><italic>Leaves</italic></bold> sheaths 5–20 mm diam; ligule truncate, 2–3 mm long; petiole 3–8 mm long; sheaths, ligule and petiole glabrous to sparsely puberulous; lamina narrowly elliptic to linear, 20–35 × 2–7 cm, abaxially sometimes purple, glabrous to sparsely puberulous, primary vein sparsely covered with a row of erect hairs, adaxially glabrous, base acute to rounded, apex long-acute. <bold><italic>Inflorescence</italic></bold> ovoid to cylindric, 8–9 × 4 cm, enlarging to 13–17 × 5–7 cm in fruit, terminating a leafless shoot 45–70 cm long or rarely terminating a leafy shoot, sheaths obliquely truncate, 3–5 cm long, glabrous; bracts, bracteole, calyx, ovary, and capsule glabrous, apex of ovary and fruit sometimes sparsely puberulous. <bold><italic>Flowers</italic></bold> abaxially oriented; bracts red to dark red, coriaceous, broadly ovate, 2.5–4 × 2–3 cm, apex obtuse, callus 5–7 mm long; bracteole boat-shaped, 20–25 mm long; calyx red, 9–13 mm long, lobes shallowly triangular, 1–2 mm long; corolla red, pink, or pinkish orange, 45–55 mm long, glabrous, lobes narrowly ovate-elliptic to ovate-elliptic, 35–45 mm long; labellum pink to red, lateral lobes rolled inwards and forming a curved tube ca. 8 mm diam, broadly obovate to elliptic when spread out, 18–40 × 12–30 mm, irregularly 3–7-lobulate, lateral lobes striped with red, middle lobe yellow, 3–5 mm long, irregularly crenulate; stamen pale pink, 15–40 × 7–10 mm, not exceeding the labellum, apex acute, anther 8–10 mm long. <bold><italic>Capsule</italic></bold> ellipsoid, 10–15 mm long.</p></tp:treatment-sec><tp:treatment-sec sec-type="distribution" id="SECID0E3QBG"><title>Distribution.</title><p>Peru (Ucayali), Brazil (Acre, Rondônia) (Fig. <xref ref-type="fig" rid="F21">21I</xref>).</p></tp:treatment-sec><tp:treatment-sec sec-type="habitat" id="SECID0EGRBG"><title>Habitat and ecology.</title><p>In non-inundated (terra firme) forests, campinarana, river margins, or roadsides at elevations of 0–350 m. Flowering year-round.</p></tp:treatment-sec><tp:treatment-sec sec-type="etymology" id="SECID0ELRBG"><title>Etymology.</title><p>This species is named for our dear colleague and friend Douglas Daly, whom PM and HM met many times in his home institute at the New York Botanical Garden Herbarium (NY) and who enabled us to undertake field work in the Brazilian regions of Acre and Amazonas. He also inspired CDS during her graduate studies at the New York Botanical Garden, providing insights into excellence in field research and tropical botany.</p></tp:treatment-sec><tp:treatment-sec sec-type="Paratypes" id="SECID0EXRBG"><title>Paratypes.</title><p><bold>Brazil. Acre</bold>: along road from Cruzeiro do Sul to Barão do Rio Branco, NW of Cruzeiro do Sul, vicinity of São Francisco, 150 m, 25 Aug 1986, <italic>Croat &amp; Rosas Jr. 62674</italic> (MO, U); Mun. Cruzeiro do Sul, vicinity of Cruzeiro do Sul, between airport and downtown, headquarters of Rondon Project, 10 Nov 2001, <italic>Croat 85008</italic> (MO, NY); Mun. Cruzeiro do Sul, km 6 of road from Cruzeiro do Sul to Boa Fé, Ramal dos Carobas, 16 Oct 2001, <italic>Maas et al. 8999</italic> (NY, U); Porangaba, Rio Juruá-Mirim, 15 May 1971, <italic>Maas et al. P 12972</italic> (INPA, NY, U); Porangaba, Rio Juruá-Mirim, 21 May 1971, <italic>Maas et al. P 13213</italic> (INPA, NY, U); Cruzeiro do Sul, Sub-base do Projeto RADAM/BRASIL, próximo ao Aeroporto novo, 23 Feb 1976, <italic>Monteiro &amp; Damião 601</italic> (INPA, MG, U); vicinity of Serra da Moa, 22 Apr 1971, <italic>Prance et al. 12230</italic> (INPA, NY, U). <bold>Rondônia</bold>: Mineração Taboca, proximo ao Campo de Pouso da Mineração 10 Oct 1979, <italic>M.G.G. Vieira et al. 369</italic> (L, NY). <bold>Peru. Ucayali</bold>: Prov. Coronel Portillo, Distr. Caleria, Quebrada Pumayaquillo, left margin of Río Utiquina, 150–175 m, 10 Apr 2003, <italic>Schunke V. &amp; Graham 15567</italic> (U); Prov. and Distr. Padre Abad, carretera al caserio San Miguel y Mapuya, 12–17 km de la Aguaytia, 350 m, 1 Oct 2004, <italic>Schunke V. &amp; Graham 16185</italic> (U).</p></tp:treatment-sec><tp:treatment-sec sec-type="notes" id="SECID0EATBG"><title>Notes.</title><p><italic><tp:taxon-name><tp:taxon-name-part taxon-name-part-type="genus" reg="Costus">Costus</tp:taxon-name-part><tp:taxon-name-part taxon-name-part-type="species" reg="douglasdalyi">douglasdalyi</tp:taxon-name-part></tp:taxon-name></italic> looks quite similar to <italic><tp:taxon-name><tp:taxon-name-part taxon-name-part-type="genus" reg="Costus">C.</tp:taxon-name-part><tp:taxon-name-part taxon-name-part-type="species" reg="erythrothyrsus">erythrothyrsus</tp:taxon-name-part></tp:taxon-name></italic> Loes. in its floral characters but differs by having very narrow, often linear leaves.</p></tp:treatment-sec><tp:treatment-sec><!--Section generated to contain objects referenced in tp:taxon-treatment.--><fig id="F21" position="float" orientation="portrait"><object-id xmlns:xlink="http://www.w3.org/1999/xlink" content-type="doi" xlink:type="simple">10.3897/phytokeys.222.87779.figure21</object-id><object-id xmlns:xlink="http://www.w3.org/1999/xlink" content-type="arpha" xlink:type="simple">9A78F1D4-A310-5D40-A197-F1CD9DF52E6B</object-id><label>Figure 21.</label><caption><p>Distribution maps for new species of <tp:taxon-name><tp:taxon-name-part taxon-name-part-type="family">Costaceae</tp:taxon-name-part></tp:taxon-name>: <italic><tp:taxon-name><tp:taxon-name-part taxon-name-part-type="genus" reg="Chamaecostus">Chamaecostus</tp:taxon-name-part></tp:taxon-name></italic> – <italic><tp:taxon-name><tp:taxon-name-part taxon-name-part-type="genus" reg="Costus">Costus</tp:taxon-name-part><tp:taxon-name-part taxon-name-part-type="species" reg="douglasdalyi">douglasdalyi</tp:taxon-name-part></tp:taxon-name></italic><bold>A</bold><italic><tp:taxon-name><tp:taxon-name-part taxon-name-part-type="genus" reg="Chamaecostus">Chamaecostus</tp:taxon-name-part><tp:taxon-name-part taxon-name-part-type="species" reg="manausensis">manausensis</tp:taxon-name-part></tp:taxon-name></italic> Maas &amp; H.Maas <bold>B</bold><italic><tp:taxon-name><tp:taxon-name-part taxon-name-part-type="genus" reg="Costus">Costus</tp:taxon-name-part><tp:taxon-name-part taxon-name-part-type="species" reg="alfredoi">alfredoi</tp:taxon-name-part></tp:taxon-name></italic> Maas &amp; H.Maas <bold>C</bold><italic><tp:taxon-name><tp:taxon-name-part taxon-name-part-type="genus" reg="Costus">Costus</tp:taxon-name-part><tp:taxon-name-part taxon-name-part-type="species" reg="alleniopsis">alleniopsis</tp:taxon-name-part></tp:taxon-name></italic> Maas &amp; D.Skinner <bold>D</bold><italic><tp:taxon-name><tp:taxon-name-part taxon-name-part-type="genus" reg="Costus">Costus</tp:taxon-name-part><tp:taxon-name-part taxon-name-part-type="species" reg="alticolus">alticolus</tp:taxon-name-part></tp:taxon-name></italic> Maas &amp; H.Maas <bold>E</bold><italic><tp:taxon-name><tp:taxon-name-part taxon-name-part-type="genus" reg="Costus">Costus</tp:taxon-name-part><tp:taxon-name-part taxon-name-part-type="species" reg="antioquiensis">antioquiensis</tp:taxon-name-part></tp:taxon-name></italic> Maas &amp; H.Maas <bold>F</bold><italic><tp:taxon-name><tp:taxon-name-part taxon-name-part-type="genus" reg="Costus">Costus</tp:taxon-name-part><tp:taxon-name-part taxon-name-part-type="species" reg="callosus">callosus</tp:taxon-name-part></tp:taxon-name></italic> Maas &amp; H.Maas <bold>G</bold><italic><tp:taxon-name><tp:taxon-name-part taxon-name-part-type="genus" reg="Costus">Costus</tp:taxon-name-part><tp:taxon-name-part taxon-name-part-type="species" reg="cochabambae">cochabambae</tp:taxon-name-part></tp:taxon-name></italic> Maas &amp; H.Maas <bold>H</bold><italic><tp:taxon-name><tp:taxon-name-part taxon-name-part-type="genus" reg="Costus">Costus</tp:taxon-name-part><tp:taxon-name-part taxon-name-part-type="species" reg="convexus">convexus</tp:taxon-name-part></tp:taxon-name></italic> Maas &amp; D.Skinner <bold>I</bold><italic><tp:taxon-name><tp:taxon-name-part taxon-name-part-type="genus" reg="Costus">Costus</tp:taxon-name-part><tp:taxon-name-part taxon-name-part-type="species" reg="douglasdalyi">douglasdalyi</tp:taxon-name-part></tp:taxon-name></italic> Maas &amp; H.Maas.</p></caption><graphic xmlns:xlink="http://www.w3.org/1999/xlink" xlink:href="phytokeys-222-075_article-87779__-g021.jpg" position="float" orientation="portrait" xlink:type="simple" id="oo_828360.jpg"><uri content-type="original_file" xlink:type="simple">https://binary.pensoft.net/fig/828360</uri></graphic></fig></tp:treatment-sec></tp:taxon-treatment>
