# Supplementary material for: ﻿Eighteen new species of Neotropical Costaceae (Zingiberales)
Source: PhytoKeys. 2023 Mar 22;222:75–127. doi: 10.3897/phytokeys.222.87779 (PMC10210046; doi:10.3897/phytokeys.222.87779)
Supplement: XML Treatment for Costus mollissimus [file phytokeys.222.87779-treatment11.xml]

<!DOCTYPE tp:taxon-treatment
  PUBLIC "-//TaxonX//DTD Taxonomic Treatment Publishing DTD v0 20100105//EN" "tax-treatment-NSO.dtd">
<tp:taxon-treatment xmlns:tp="http://www.plazi.org/taxpub"><tp:treatment-meta><kwd-group><label>Taxon classification</label><kwd>
              <named-content content-type="kingdom">Plantae</named-content>
            </kwd><kwd>
              <named-content content-type="order">Zingiberales</named-content>
            </kwd><kwd>
              <named-content content-type="family">Costaceae</named-content>
            </kwd></kwd-group><mixed-citation publication-type="journal"><person-group><name><surname>Maas</surname><given-names>Paul J. M.</given-names></name><name><surname>Maas-van de Kamer</surname><given-names>Hiltje</given-names></name><name><surname>André</surname><given-names>Thiago</given-names></name><name><surname>Skinner</surname><given-names>David</given-names></name><name><surname>Valderrama</surname><given-names>Eugenio</given-names></name><name><surname>Specht</surname><given-names>Chelsea D.</given-names></name></person-group><article-title>﻿Eighteen new species of Neotropical <tp:taxon-name><tp:taxon-name-part taxon-name-part-type="family">Costaceae</tp:taxon-name-part></tp:taxon-name> (<tp:taxon-name><tp:taxon-name-part taxon-name-part-type="order">Zingiberales</tp:taxon-name-part></tp:taxon-name>)</article-title><source>PhytoKeys</source><day>22</day><month>03</month><year>2023</year><volume>222</volume><fpage>75</fpage><lpage>127</lpage><pub-id pub-id-type="doi">10.3897/phytokeys.222.87779</pub-id></mixed-citation></tp:treatment-meta><tp:nomenclature><label>﻿</label><tp:taxon-name>
            <object-id xmlns:xlink="http://www.w3.org/1999/xlink" content-type="arpha" xlink:type="simple">39BB13CA-64F0-54F7-B933-299D0FB382DB</object-id>
            <tp:taxon-name-part taxon-name-part-type="genus" reg="Costus">Costus</tp:taxon-name-part>
            <tp:taxon-name-part taxon-name-part-type="species" reg="mollissimus">mollissimus</tp:taxon-name-part>
            <object-id xmlns:xlink="http://www.w3.org/1999/xlink" content-type="ipni" xlink:type="simple">urn:lsid:ipni.org:names:77316092-1</object-id>
          </tp:taxon-name><tp:taxon-authority>Maas &amp; H.Maas</tp:taxon-authority><tp:taxon-status xmlns:xlink="http://www.w3.org/1999/xlink" xlink:type="simple">sp. nov.</tp:taxon-status></tp:nomenclature><tp:treatment-sec sec-type="diagnosis" id="SECID0ES5BG"><title>Diagnosis.</title><p><italic><tp:taxon-name><tp:taxon-name-part taxon-name-part-type="genus" reg="Costus">Costus</tp:taxon-name-part><tp:taxon-name-part taxon-name-part-type="species" reg="mollissimus">mollissimus</tp:taxon-name-part></tp:taxon-name></italic> sp. nov. (Fig. <xref ref-type="fig" rid="F13">13</xref>) shares with <italic><tp:taxon-name><tp:taxon-name-part taxon-name-part-type="genus" reg="Costus">C.</tp:taxon-name-part><tp:taxon-name-part taxon-name-part-type="species" reg="dirzoi">dirzoi</tp:taxon-name-part></tp:taxon-name></italic> Garcia-Mend. &amp; G.Ibarra a distinct velutinous indument on most parts of the plant, but differs by having appendaged bracts and a very short ligule. Moreover, <italic><tp:taxon-name><tp:taxon-name-part taxon-name-part-type="genus" reg="Costus">C.</tp:taxon-name-part><tp:taxon-name-part taxon-name-part-type="species" reg="dirzoi">dirzoi</tp:taxon-name-part></tp:taxon-name></italic> has bracts with a distinct callus, absent in <italic><tp:taxon-name><tp:taxon-name-part taxon-name-part-type="genus" reg="Costus">C.</tp:taxon-name-part><tp:taxon-name-part taxon-name-part-type="species" reg="mollissimus">mollissimus</tp:taxon-name-part></tp:taxon-name></italic>.</p><fig id="F13" position="float" orientation="portrait"><object-id xmlns:xlink="http://www.w3.org/1999/xlink" content-type="doi" xlink:type="simple">10.3897/phytokeys.222.87779.figure13</object-id><object-id xmlns:xlink="http://www.w3.org/1999/xlink" content-type="arpha" xlink:type="simple">46C7A204-A07A-51D8-B2FF-E580E147805A</object-id><label>Figure 13.</label><caption><p><italic><tp:taxon-name><tp:taxon-name-part taxon-name-part-type="genus" reg="Costus">Costus</tp:taxon-name-part><tp:taxon-name-part taxon-name-part-type="species" reg="mollissimus">mollissimus</tp:taxon-name-part></tp:taxon-name></italic> Maas &amp; H.Maas <bold>A</bold> inflorescence <bold>B</bold> ligules and sheath, showing short ligule and indument <bold>C, D</bold> cultivated plant growing in Florida, propagated from living accession <italic>1998GR01567</italic> at Utrecht Botanical Garden. Photos <bold>A, B</bold> by Paul Maas <bold>C, D</bold> by Dave Skinner.</p></caption><graphic xmlns:xlink="http://www.w3.org/1999/xlink" xlink:href="phytokeys-222-075_article-87779__-g013.jpg" position="float" orientation="portrait" xlink:type="simple" id="oo_828352.jpg"><uri content-type="original_file" xlink:type="simple">https://binary.pensoft.net/fig/828352</uri></graphic></fig></tp:treatment-sec><tp:treatment-sec sec-type="material" id="SECID0ENBAI"><title>Type.</title><p>Mexico, Chiapas: Mun. Chilon, 22 km from Temo in the direction of Palenque, 2 km from Patathel, near El Chich, 850 m, 4 Nov 1998, <italic>Ishiki Ishihara</italic>, <italic>Maas &amp; Maas-van de Kamer 2400</italic> (holotype L, 2 sheets: L4368349 &amp; L436835; isotype ECOSUR).</p></tp:treatment-sec><tp:treatment-sec sec-type="description" id="SECID0EXBAI"><title>Description.</title><p><bold><italic>Herb</italic></bold> 0.5–2.5 m tall. <bold><italic>Leaves</italic></bold> sheaths 12–15 mm diam; ligule truncate, 1–4 mm long; petiole 10–15 mm long; sheaths, ligule and petiole densely velutinous; lamina narrowly elliptic, sometimes elliptic, 18–36 × 6–13 cm, slightly 5–8-plicate, adaxially shiny, glabrous, abaxially densely velutinous, base acute, obtuse, to cordate, apex acuminate (acumen 5–15 mm long). <bold><italic>Inflorescence</italic></bold> cylindric to subglobose, 5–13.5 × 4–5 cm, terminating a leafy shoot; bracts, appendages of bracts, bracteole, calyx, ovary, and capsule densely velutinous. <bold><italic>Flowers</italic></bold> abaxially oriented; bracts green, red, or pink, coriaceous, broadly elliptic, 2–2.5 × 2–3 cm; appendages green, foliaceous, patent to slightly reflexed, triangular to broadly triangular, 0.5–3.5 × 1.2–2.5 cm, apex acute to obtuse; bracteole boat-shaped, 16–20 mm long; calyx red to pink, 9–10 mm long, lobes broadly to shallowly triangular, 2–5 mm long, with a hairy tuft at the apex; corolla cream, yellow, or pale orange, 50–60 mm long, densely velutinous, lobes narrowly elliptic, 30–40 mm long; labellum yellow, distal edge horizontally spreading, broadly obovate, 30–40 × 40–50 mm, lateral lobes dark red with yellow venation, middle lobe reflexed with yellow honey mark, margin dentate; stamen yellow, 30–35 × 10–12 mm, not exceeding the labellum, apex red, slightly 3-dentate, anther ca. 8 mm long. <bold><italic>Capsule</italic></bold> broadly obovoid to obovoid, 12–17 mm long.</p></tp:treatment-sec><tp:treatment-sec sec-type="distribution" id="SECID0ETCAI"><title>Distribution.</title><p>Mexico (Chiapas, Oaxaca, Tabasco, Veracruz) (Fig. <xref ref-type="fig" rid="F22">22B</xref>).</p></tp:treatment-sec><tp:treatment-sec sec-type="habitat" id="SECID0E4CAI"><title>Habitat and ecology.</title><p>In forests (a.o. “selva baja/alta perennifolia”) with <italic><tp:taxon-name><tp:taxon-name-part taxon-name-part-type="genus" reg="Brosimum">Brosimum</tp:taxon-name-part></tp:taxon-name></italic> sp., <italic><tp:taxon-name><tp:taxon-name-part taxon-name-part-type="genus" reg="Bursera">Bursera</tp:taxon-name-part></tp:taxon-name></italic> sp., <italic><tp:taxon-name><tp:taxon-name-part taxon-name-part-type="genus" reg="Calophyllum">Calophyllum</tp:taxon-name-part></tp:taxon-name></italic> sp., <italic><tp:taxon-name><tp:taxon-name-part taxon-name-part-type="genus" reg="Cymbopetalum">Cymbopetalum</tp:taxon-name-part></tp:taxon-name></italic> sp., <italic><tp:taxon-name><tp:taxon-name-part taxon-name-part-type="genus" reg="Dialium">Dialium</tp:taxon-name-part></tp:taxon-name></italic> sp., <italic><tp:taxon-name><tp:taxon-name-part taxon-name-part-type="genus" reg="Ficus">Ficus</tp:taxon-name-part></tp:taxon-name></italic> sp., <italic><tp:taxon-name><tp:taxon-name-part taxon-name-part-type="genus" reg="Tapirira">Tapirira</tp:taxon-name-part></tp:taxon-name></italic> sp., and <italic><tp:taxon-name><tp:taxon-name-part taxon-name-part-type="genus" reg="Sloanea">Sloanea</tp:taxon-name-part><tp:taxon-name-part taxon-name-part-type="species" reg="tuerckheimii">tuerckheimii</tp:taxon-name-part></tp:taxon-name></italic> Donn.Sm., at elevations of 200–1000(–1500) m. Flowering year-round.</p></tp:treatment-sec><tp:treatment-sec sec-type="Vernacular name" id="SECID0E6EAI"><title>Vernacular name.</title><p>Mexico: Apagafuego.</p></tp:treatment-sec><tp:treatment-sec sec-type="etymology" id="SECID0EEFAI"><title>Etymology.</title><p>This species is named after its very soft indument on the abaxial surface of the lamina, the word “mollis” meaning soft in Latin.</p></tp:treatment-sec><tp:treatment-sec sec-type="Paratypes" id="SECID0EJFAI"><title>Paratypes.</title><p><bold>Mexico. Chiapas</bold>: Mun. Solosuchiapa, 3–5 km above Solosuchiapa, along road to Tapilula, 450 m, 26 Jul 1972, <italic>Breedlove 26463</italic> (MO); Mun. Ixcomitan, 2 km E of Ixcomitan, road from Villahermosa to Tuxtla Gutierrez, 550 m, 11 Feb 1983, <italic>Martínez Salas et al. 3160</italic> (MEXU); Mun. Pichucalco, 10–12 km S of Pichucalco, 8 Mar 1983, <italic>Ramamoorthy et al. 1790</italic> (MEXU); NW end of Valley of Chiapas on road to Mal Paso, 41 km (by road) NW of Ocozocoautla, 350 m, 4–5 Aug 1965, <italic>Roe et al. 928</italic> (WIS). <bold>Oaxaca</bold>: Mun. Santa María Chimalapa, Arroyo Milagrito, ca. 6 km SE of Santa Maria, 1 km from Vereda, which passes Arroyo Sanate, 230 m, 30 Aug 1984, <italic>Hernández G. 387</italic> (MEXU, MO); Mun. Santa María Chimalapa, ca. 15 km ESE of Santa María, Vereda near Arroyo Plata, loma S of Río Milagro, 400 m, 3 Sep 1985, <italic>Hernández G. 1435</italic> (MEXU, MO). <bold>Tabasco</bold>: near San Manuel, S of village along Río Mezcalapa, 11 Sep 1944, <italic>Gilli &amp; Hernandez Xolocotzi 97</italic> (MEXU). <bold>Veracruz</bold>: Las Cruces, Las Choapas, 250 m, 14 Jul 1970, <italic>Nevling &amp; Gomez-Pompa 1526</italic> (F).</p></tp:treatment-sec><tp:treatment-sec sec-type="notes" id="SECID0EHGAI"><title>Notes.</title><p><italic><tp:taxon-name><tp:taxon-name-part taxon-name-part-type="genus" reg="Costus">Costus</tp:taxon-name-part><tp:taxon-name-part taxon-name-part-type="species" reg="mollissimus">mollissimus</tp:taxon-name-part></tp:taxon-name></italic> sp. nov. superficially resembles <italic><tp:taxon-name><tp:taxon-name-part taxon-name-part-type="genus" reg="Costus">C.</tp:taxon-name-part><tp:taxon-name-part taxon-name-part-type="species" reg="dirzoi">dirzoi</tp:taxon-name-part></tp:taxon-name></italic> García-Mend. &amp; G.Ibarra, as both share the velutinous indument all over the plant, but differs in having bracts with foliaceous, green appendages and a shorter ligule (1–4 mm vs. 3–12 mm long). <italic><tp:taxon-name><tp:taxon-name-part taxon-name-part-type="genus" reg="Costus">Costus</tp:taxon-name-part><tp:taxon-name-part taxon-name-part-type="species" reg="dirzoi">dirzoi</tp:taxon-name-part></tp:taxon-name></italic> has bracts with a distinct callus that is absent in <italic><tp:taxon-name><tp:taxon-name-part taxon-name-part-type="genus" reg="Costus">C.</tp:taxon-name-part><tp:taxon-name-part taxon-name-part-type="species" reg="mollissimus">mollissimus</tp:taxon-name-part></tp:taxon-name></italic>.</p><p>In Maas’ treatment of <tp:taxon-name><tp:taxon-name-part taxon-name-part-type="family">Costaceae</tp:taxon-name-part></tp:taxon-name> (“<tp:taxon-name><tp:taxon-name-part taxon-name-part-type="subfamily">Costoideae</tp:taxon-name-part></tp:taxon-name>”) for Flora Neotropica (<xref ref-type="bibr" rid="B15">Maas 1972</xref>: 57), this species was erroneously included in <tp:taxon-name><tp:taxon-name-part taxon-name-part-type="genus" reg="Costus">C.</tp:taxon-name-part><tp:taxon-name-part taxon-name-part-type="species" reg="guanaiensis">guanaiensis</tp:taxon-name-part></tp:taxon-name> Rusby as var. <tp:taxon-name><tp:taxon-name-part taxon-name-part-type="genus" reg="Costus"/><tp:taxon-name-part taxon-name-part-type="species" reg="guanaiensis"/><tp:taxon-name-part taxon-name-part-type="variety" reg="tarmicus">tarmicus</tp:taxon-name-part></tp:taxon-name> (Loes.) Maas.</p></tp:treatment-sec><tp:treatment-sec><!--Section generated to contain objects referenced in tp:taxon-treatment.--><fig id="F22" position="float" orientation="portrait"><object-id xmlns:xlink="http://www.w3.org/1999/xlink" content-type="doi" xlink:type="simple">10.3897/phytokeys.222.87779.figure22</object-id><object-id xmlns:xlink="http://www.w3.org/1999/xlink" content-type="arpha" xlink:type="simple">759C0E0E-58EA-5AC5-A7DF-F0F656AD4E69</object-id><label>Figure 22.</label><caption><p>Distribution maps for new species of <tp:taxon-name><tp:taxon-name-part taxon-name-part-type="family">Costaceae</tp:taxon-name-part></tp:taxon-name>. <italic><tp:taxon-name><tp:taxon-name-part taxon-name-part-type="genus" reg="Costus">Costus</tp:taxon-name-part><tp:taxon-name-part taxon-name-part-type="species" reg="gibbosus">gibbosus</tp:taxon-name-part></tp:taxon-name> – <tp:taxon-name><tp:taxon-name-part taxon-name-part-type="genus" reg="Costus">Costus</tp:taxon-name-part><tp:taxon-name-part taxon-name-part-type="species" reg="whiskeycola">whiskeycola</tp:taxon-name-part></tp:taxon-name></italic>m <bold>A</bold><italic><tp:taxon-name><tp:taxon-name-part taxon-name-part-type="genus" reg="Costus">Costus</tp:taxon-name-part><tp:taxon-name-part taxon-name-part-type="species" reg="gibbosus">gibbosus</tp:taxon-name-part></tp:taxon-name></italic> D.Skinner &amp; Maas <bold>B</bold><italic><tp:taxon-name><tp:taxon-name-part taxon-name-part-type="genus" reg="Costus">Costus</tp:taxon-name-part><tp:taxon-name-part taxon-name-part-type="species" reg="mollissimus">mollissimus</tp:taxon-name-part></tp:taxon-name></italic> Maas &amp; H.Maas <bold>C</bold><italic><tp:taxon-name><tp:taxon-name-part taxon-name-part-type="genus" reg="Costus">Costus</tp:taxon-name-part><tp:taxon-name-part taxon-name-part-type="species" reg="obscurus">obscurus</tp:taxon-name-part></tp:taxon-name></italic> D.Skinner &amp; Maas <bold>D</bold><italic><tp:taxon-name><tp:taxon-name-part taxon-name-part-type="genus" reg="Costus">Costus</tp:taxon-name-part><tp:taxon-name-part taxon-name-part-type="species" reg="oreophilus">oreophilus</tp:taxon-name-part></tp:taxon-name></italic> Maas &amp; D.Skinner <bold>E</bold><italic><tp:taxon-name><tp:taxon-name-part taxon-name-part-type="genus" reg="Costus">Costus</tp:taxon-name-part><tp:taxon-name-part taxon-name-part-type="species" reg="pitalito">pitalito</tp:taxon-name-part></tp:taxon-name></italic> C.D.Specht &amp; H.Maas <bold>F</bold><italic><tp:taxon-name><tp:taxon-name-part taxon-name-part-type="genus" reg="Costus">Costus</tp:taxon-name-part><tp:taxon-name-part taxon-name-part-type="species" reg="prancei">prancei</tp:taxon-name-part></tp:taxon-name></italic> Maas &amp; H.Maas <bold>G</bold><italic><tp:taxon-name><tp:taxon-name-part taxon-name-part-type="genus" reg="Costus">Costus</tp:taxon-name-part><tp:taxon-name-part taxon-name-part-type="species" reg="pseudospiralis">pseudospiralis</tp:taxon-name-part></tp:taxon-name></italic> Maas &amp; H.Maas <bold>H</bold><italic><tp:taxon-name><tp:taxon-name-part taxon-name-part-type="genus" reg="Costus">Costus</tp:taxon-name-part><tp:taxon-name-part taxon-name-part-type="species" reg="rubineus">rubineus</tp:taxon-name-part></tp:taxon-name></italic> D.Skinner &amp; Maas <bold>I</bold><italic><tp:taxon-name><tp:taxon-name-part taxon-name-part-type="genus" reg="Costus">Costus</tp:taxon-name-part><tp:taxon-name-part taxon-name-part-type="species" reg="whiskeycola">whiskeycola</tp:taxon-name-part></tp:taxon-name></italic> Maas &amp; H.Maas.</p></caption><graphic xmlns:xlink="http://www.w3.org/1999/xlink" xlink:href="phytokeys-222-075_article-87779__-g022.jpg" position="float" orientation="portrait" xlink:type="simple" id="oo_828361.jpg"><uri content-type="original_file" xlink:type="simple">https://binary.pensoft.net/fig/828361</uri></graphic></fig></tp:treatment-sec><ref-list><ref id="B15"><mixed-citation xmlns:xlink="http://www.w3.org/1999/xlink" xlink:type="simple"><person-group><name name-style="western"><surname>Maas</surname><given-names>PJM</given-names></name></person-group> (<year>1972</year>) <article-title><tp:taxon-name><tp:taxon-name-part taxon-name-part-type="subfamily">Costoideae</tp:taxon-name-part></tp:taxon-name> (<tp:taxon-name><tp:taxon-name-part taxon-name-part-type="family">Zingiberaceae</tp:taxon-name-part></tp:taxon-name>).</article-title><source>Flora Neotropica Monograph</source><volume>8</volume>: <fpage>1</fpage>–<lpage>140</lpage>.</mixed-citation></ref></ref-list></tp:taxon-treatment>
