# Supplementary material for: ﻿Eighteen new species of Neotropical Costaceae (Zingiberales)
Source: PhytoKeys. 2023 Mar 22;222:75–127. doi: 10.3897/phytokeys.222.87779 (PMC10210046; doi:10.3897/phytokeys.222.87779)
Supplement: XML Treatment for Costus oreophilus [file phytokeys.222.87779-treatment13.xml]

<!DOCTYPE tp:taxon-treatment
  PUBLIC "-//TaxonX//DTD Taxonomic Treatment Publishing DTD v0 20100105//EN" "tax-treatment-NSO.dtd">
<tp:taxon-treatment xmlns:tp="http://www.plazi.org/taxpub"><tp:treatment-meta><kwd-group><label>Taxon classification</label><kwd>
              <named-content content-type="kingdom">Plantae</named-content>
            </kwd><kwd>
              <named-content content-type="order">Zingiberales</named-content>
            </kwd><kwd>
              <named-content content-type="family">Costaceae</named-content>
            </kwd></kwd-group><mixed-citation publication-type="journal"><person-group><name><surname>Maas</surname><given-names>Paul J. M.</given-names></name><name><surname>Maas-van de Kamer</surname><given-names>Hiltje</given-names></name><name><surname>André</surname><given-names>Thiago</given-names></name><name><surname>Skinner</surname><given-names>David</given-names></name><name><surname>Valderrama</surname><given-names>Eugenio</given-names></name><name><surname>Specht</surname><given-names>Chelsea D.</given-names></name></person-group><article-title>﻿Eighteen new species of Neotropical <tp:taxon-name><tp:taxon-name-part taxon-name-part-type="family">Costaceae</tp:taxon-name-part></tp:taxon-name> (<tp:taxon-name><tp:taxon-name-part taxon-name-part-type="order">Zingiberales</tp:taxon-name-part></tp:taxon-name>)</article-title><source>PhytoKeys</source><day>22</day><month>03</month><year>2023</year><volume>222</volume><fpage>75</fpage><lpage>127</lpage><pub-id pub-id-type="doi">10.3897/phytokeys.222.87779</pub-id></mixed-citation></tp:treatment-meta><tp:nomenclature><label>﻿</label><tp:taxon-name>
            <object-id xmlns:xlink="http://www.w3.org/1999/xlink" content-type="arpha" xlink:type="simple">69D7C492-E441-55FE-9E3C-CCCA0798E02C</object-id>
            <tp:taxon-name-part taxon-name-part-type="genus" reg="Costus">Costus</tp:taxon-name-part>
            <tp:taxon-name-part taxon-name-part-type="species" reg="oreophilus">oreophilus</tp:taxon-name-part>
            <object-id xmlns:xlink="http://www.w3.org/1999/xlink" content-type="ipni" xlink:type="simple">urn:lsid:ipni.org:names:77316094-1</object-id>
          </tp:taxon-name><tp:taxon-authority>Maas &amp; D.Skinner</tp:taxon-authority><tp:taxon-status xmlns:xlink="http://www.w3.org/1999/xlink" xlink:type="simple">sp. nov.</tp:taxon-status></tp:nomenclature><tp:treatment-sec sec-type="diagnosis" id="SECID0EDUAI"><title>Diagnosis.</title><p><italic><tp:taxon-name><tp:taxon-name-part taxon-name-part-type="genus" reg="Costus">Costus</tp:taxon-name-part><tp:taxon-name-part taxon-name-part-type="species" reg="oreophilus">oreophilus</tp:taxon-name-part></tp:taxon-name></italic> sp. nov. (Fig. <xref ref-type="fig" rid="F15">15</xref>) can be confused with <italic><tp:taxon-name><tp:taxon-name-part taxon-name-part-type="genus" reg="Costus">C.</tp:taxon-name-part><tp:taxon-name-part taxon-name-part-type="species" reg="laevis">laevis</tp:taxon-name-part></tp:taxon-name></italic> Ruiz &amp; Pav., with which it shares the mostly green bracts and adaxially oriented flowers, but it is distinguished by the puberulous sheaths and leaves and a smaller ligule (3–10 mm vs. 5–20 mm long); moreover the corolla lobes are often recurved, a feature rarely seen in <italic><tp:taxon-name><tp:taxon-name-part taxon-name-part-type="genus" reg="Costus">Costus</tp:taxon-name-part></tp:taxon-name></italic>.</p><fig id="F15" position="float" orientation="portrait"><object-id xmlns:xlink="http://www.w3.org/1999/xlink" content-type="doi" xlink:type="simple">10.3897/phytokeys.222.87779.figure15</object-id><object-id xmlns:xlink="http://www.w3.org/1999/xlink" content-type="arpha" xlink:type="simple">9382C1E4-F829-5B9D-9447-0B5ACF0B9271</object-id><label>Figure 15.</label><caption><p><italic><tp:taxon-name><tp:taxon-name-part taxon-name-part-type="genus" reg="Costus">Costus</tp:taxon-name-part><tp:taxon-name-part taxon-name-part-type="species" reg="oreophilus">oreophilus</tp:taxon-name-part></tp:taxon-name></italic> Maas &amp; D.Skinner <bold>A</bold> plant in habitat <bold>B</bold> inflorescence showing clasping upper leaves and recurved corolla lobes on a fresh flower <bold>C</bold> flowering shoot showing narrowly elliptic leaf lamina <bold>D</bold> upper part of inflorescence showing recurved corolla lobes and adaxially oriented to erect labellum. Photos <bold>A–D</bold> by Dave Skinner taken near La Molienda along the Río Estancia, Tungurahua, Ecuador.</p></caption><graphic xmlns:xlink="http://www.w3.org/1999/xlink" xlink:href="phytokeys-222-075_article-87779__-g015.jpg" position="float" orientation="portrait" xlink:type="simple" id="oo_828354.jpg"><uri content-type="original_file" xlink:type="simple">https://binary.pensoft.net/fig/828354</uri></graphic></fig></tp:treatment-sec><tp:treatment-sec sec-type="material" id="SECID0EMWAI"><title>Type.</title><p>Ecuador, Tunguruhua: Río Verde Grande, 1500 m, 30 Mar 1956, <italic>Asplund 20068</italic> (holotype S, 2 sheets S06-1367 &amp; S06-13643; isotype GB).</p></tp:treatment-sec><tp:treatment-sec sec-type="description" id="SECID0EUWAI"><title>Description.</title><p><bold><italic>Herb</italic></bold> 3–4 m tall. <bold><italic>Leaves</italic></bold> sheaths 15–20 mm diam; ligule truncate, 3–10 mm long; petiole 5–10 mm long; sheaths, ligule and petiole densely to sparsely puberulous; lamina narrowly elliptic, 20–38 × 7–11 cm, adaxially shiny, glabrous, sometimes rather densely puberulous, abaxially green, densely to sparely puberulous to velutinous, base cordate to acute, apex acuminate (acumen 5–10 mm long). <bold><italic>Inflorescence</italic></bold> cylindric to ovoid, 7–12 × 3–6 cm, wrapped tightly by the upper leaves, terminating a leafy shoot; bracts, bracteole, calyx, ovary, and capsule sparsely puberulous to glabrous. <bold><italic>Flowers</italic></bold> adaxially oriented to erect; bracts green in the exposed part, red in the covered part, sometimes completely red, coriaceous, broadly ovate, 3.5–4.5 × 3–4 cm, apex obtuse, callus inconspicuous; bracteole boat-shaped, 18–31 mm long; calyx red, 6–12 mm long, lobes shallowly triangular, 3–4 mm long; corolla white to yellow, 50–60 mm long, glabrous, lobes recurved, narrowly obovate, 40–55 mm long; labellum white, distal edge horizontally spreading, broadly obovate, 70–75 × 70–75 mm, lateral lobes striped with red, middle lobe reflexed, with yellow honey mark, margin irregularly crenulate; stamen red to pink, 35–40 × 12–13 mm, not exceeding the labellum, apex red, irregularly dentate, anther 10–12 mm long. <bold><italic>Capsule</italic></bold> ellipsoid, c. 15 mm long.</p></tp:treatment-sec><tp:treatment-sec sec-type="distribution" id="SECID0EQXAI"><title>Distribution.</title><p>Ecuador (Pastaza, Tungurahua, Zamora-Chinchipe) (Fig. <xref ref-type="fig" rid="F22">22D</xref>).</p></tp:treatment-sec><tp:treatment-sec sec-type="habitat" id="SECID0E1XAI"><title>Habitat and ecology.</title><p>In forests, at elevations of 1150–1600 m. Flowering in the rainy season.</p></tp:treatment-sec><tp:treatment-sec sec-type="etymology" id="SECID0E6XAI"><title>Etymology.</title><p>The species name “<italic><tp:taxon-name><tp:taxon-name-part taxon-name-part-type="genus" reg="Costus"/><tp:taxon-name-part taxon-name-part-type="species" reg="oreophilus">oreophilus</tp:taxon-name-part></tp:taxon-name></italic>” is derived from the Greek words <italic>oros</italic> (= mountain) and <italic>philos</italic> (= beloved) as this is a mountain-loving species.</p></tp:treatment-sec><tp:treatment-sec sec-type="Paratypes" id="SECID0ETYAI"><title>Paratypes.</title><p><bold>Ecuador. Pastaza</bold>: road to Puyo, km 45–60, 1300–1400 m, 8 Oct 1961, <italic>Dodson &amp; Thien 913</italic> (WIS). <bold>Tungurahua</bold>: valley of Río Pastaza, Hacienda Verde Grande, 1500 m, 26 Jul 1939, <italic>Asplund 7833</italic> (GB, S); between Río Mapoto and Río Margaritas, along Canelos trail, 1225 m, 20 Mar 1939, <italic>Penland &amp; Summers 179</italic> (BM, F, MO). <bold>Zamora-Chinchipe</bold>: along road Loja-Zamora, km 45–51, 1400–1600 m, 20 Nov 1961, <italic>Dodson &amp; Thien 1441</italic> (WIS). <bold>Cultivated material</bold>: Ecuador, Zamora Chinchipe, Parque Nacional Podocarpus, 1175 m, 25 Jan 2013, <italic>Skinner R 3332</italic>; Ecuador, Zamora Chinchipe, Río Numbamia, 1270 m, <italic>Skinner R 3333</italic>.</p></tp:treatment-sec><tp:treatment-sec sec-type="notes" id="SECID0ENZAI"><title>Notes.</title><p>Most collections of <italic><tp:taxon-name><tp:taxon-name-part taxon-name-part-type="genus" reg="Costus">Costus</tp:taxon-name-part><tp:taxon-name-part taxon-name-part-type="species" reg="oreophilus">oreophilus</tp:taxon-name-part></tp:taxon-name></italic> sp. nov. were placed by <xref ref-type="bibr" rid="B15">Maas (1972)</xref> under <italic><tp:taxon-name><tp:taxon-name-part taxon-name-part-type="genus" reg="Costus">Costus</tp:taxon-name-part><tp:taxon-name-part taxon-name-part-type="species" reg="laevis">laevis</tp:taxon-name-part></tp:taxon-name></italic> Ruiz &amp; Pav. with a note saying: “Three Ecuadorian collections deviated by being densely puberulous to velutinous on the lower side [abaxial surface] of the leaves. The flower material being incomplete, I could not determine their taxonomic status, i.e., whether it is a variety of <italic><tp:taxon-name><tp:taxon-name-part taxon-name-part-type="genus" reg="Costus">C.</tp:taxon-name-part><tp:taxon-name-part taxon-name-part-type="species" reg="laevis">laevis</tp:taxon-name-part></tp:taxon-name></italic> or a distinct species”. Now, 50 years later, we recognize these specimens merit specific rank. <italic><tp:taxon-name><tp:taxon-name-part taxon-name-part-type="genus" reg="Costus">Costus</tp:taxon-name-part><tp:taxon-name-part taxon-name-part-type="species" reg="oreophilus">oreophilus</tp:taxon-name-part></tp:taxon-name></italic> differs from <italic><tp:taxon-name><tp:taxon-name-part taxon-name-part-type="genus" reg="Costus">C.</tp:taxon-name-part><tp:taxon-name-part taxon-name-part-type="species" reg="convexus">convexus</tp:taxon-name-part></tp:taxon-name></italic> sp. nov. Maas &amp; Skinner by various features such as the hairy instead of glabrous sheaths and leaves, a smaller calyx (6–12 vs. 15–25 mm long), a smaller ligule (3–10 vs. 20–45 mm long), and recurved corolla lobes, a feature quite rare in <italic><tp:taxon-name><tp:taxon-name-part taxon-name-part-type="genus" reg="Costus">Costus</tp:taxon-name-part></tp:taxon-name></italic>.</p><p>The authors are indebted to orchid specialist Marco Jiménez Villata of Zamora, Ecuador, who has explored the forests of Zamora-Chinchipe for over 30 years. He showed Dave Skinner several localities in the province, where he was able to make photographs of this species. Skinner later found the living plants of this new species in Tungurahua, which were consistent with the plants in Zamora-Chinchipe but usually with less dense hairs on the undersides of the leaves. Moreover, in living material, the corolla lobes were found to be sharply recurved, which is very unusual in the genus <italic><tp:taxon-name><tp:taxon-name-part taxon-name-part-type="genus" reg="Costus">Costus</tp:taxon-name-part></tp:taxon-name></italic>.</p></tp:treatment-sec><tp:treatment-sec><!--Section generated to contain objects referenced in tp:taxon-treatment.--><fig id="F22" position="float" orientation="portrait"><object-id xmlns:xlink="http://www.w3.org/1999/xlink" content-type="doi" xlink:type="simple">10.3897/phytokeys.222.87779.figure22</object-id><object-id xmlns:xlink="http://www.w3.org/1999/xlink" content-type="arpha" xlink:type="simple">759C0E0E-58EA-5AC5-A7DF-F0F656AD4E69</object-id><label>Figure 22.</label><caption><p>Distribution maps for new species of <tp:taxon-name><tp:taxon-name-part taxon-name-part-type="family">Costaceae</tp:taxon-name-part></tp:taxon-name>. <italic><tp:taxon-name><tp:taxon-name-part taxon-name-part-type="genus" reg="Costus">Costus</tp:taxon-name-part><tp:taxon-name-part taxon-name-part-type="species" reg="gibbosus">gibbosus</tp:taxon-name-part></tp:taxon-name> – <tp:taxon-name><tp:taxon-name-part taxon-name-part-type="genus" reg="Costus">Costus</tp:taxon-name-part><tp:taxon-name-part taxon-name-part-type="species" reg="whiskeycola">whiskeycola</tp:taxon-name-part></tp:taxon-name></italic>m <bold>A</bold><italic><tp:taxon-name><tp:taxon-name-part taxon-name-part-type="genus" reg="Costus">Costus</tp:taxon-name-part><tp:taxon-name-part taxon-name-part-type="species" reg="gibbosus">gibbosus</tp:taxon-name-part></tp:taxon-name></italic> D.Skinner &amp; Maas <bold>B</bold><italic><tp:taxon-name><tp:taxon-name-part taxon-name-part-type="genus" reg="Costus">Costus</tp:taxon-name-part><tp:taxon-name-part taxon-name-part-type="species" reg="mollissimus">mollissimus</tp:taxon-name-part></tp:taxon-name></italic> Maas &amp; H.Maas <bold>C</bold><italic><tp:taxon-name><tp:taxon-name-part taxon-name-part-type="genus" reg="Costus">Costus</tp:taxon-name-part><tp:taxon-name-part taxon-name-part-type="species" reg="obscurus">obscurus</tp:taxon-name-part></tp:taxon-name></italic> D.Skinner &amp; Maas <bold>D</bold><italic><tp:taxon-name><tp:taxon-name-part taxon-name-part-type="genus" reg="Costus">Costus</tp:taxon-name-part><tp:taxon-name-part taxon-name-part-type="species" reg="oreophilus">oreophilus</tp:taxon-name-part></tp:taxon-name></italic> Maas &amp; D.Skinner <bold>E</bold><italic><tp:taxon-name><tp:taxon-name-part taxon-name-part-type="genus" reg="Costus">Costus</tp:taxon-name-part><tp:taxon-name-part taxon-name-part-type="species" reg="pitalito">pitalito</tp:taxon-name-part></tp:taxon-name></italic> C.D.Specht &amp; H.Maas <bold>F</bold><italic><tp:taxon-name><tp:taxon-name-part taxon-name-part-type="genus" reg="Costus">Costus</tp:taxon-name-part><tp:taxon-name-part taxon-name-part-type="species" reg="prancei">prancei</tp:taxon-name-part></tp:taxon-name></italic> Maas &amp; H.Maas <bold>G</bold><italic><tp:taxon-name><tp:taxon-name-part taxon-name-part-type="genus" reg="Costus">Costus</tp:taxon-name-part><tp:taxon-name-part taxon-name-part-type="species" reg="pseudospiralis">pseudospiralis</tp:taxon-name-part></tp:taxon-name></italic> Maas &amp; H.Maas <bold>H</bold><italic><tp:taxon-name><tp:taxon-name-part taxon-name-part-type="genus" reg="Costus">Costus</tp:taxon-name-part><tp:taxon-name-part taxon-name-part-type="species" reg="rubineus">rubineus</tp:taxon-name-part></tp:taxon-name></italic> D.Skinner &amp; Maas <bold>I</bold><italic><tp:taxon-name><tp:taxon-name-part taxon-name-part-type="genus" reg="Costus">Costus</tp:taxon-name-part><tp:taxon-name-part taxon-name-part-type="species" reg="whiskeycola">whiskeycola</tp:taxon-name-part></tp:taxon-name></italic> Maas &amp; H.Maas.</p></caption><graphic xmlns:xlink="http://www.w3.org/1999/xlink" xlink:href="phytokeys-222-075_article-87779__-g022.jpg" position="float" orientation="portrait" xlink:type="simple" id="oo_828361.jpg"><uri content-type="original_file" xlink:type="simple">https://binary.pensoft.net/fig/828361</uri></graphic></fig></tp:treatment-sec><ref-list><ref id="B15"><mixed-citation xmlns:xlink="http://www.w3.org/1999/xlink" xlink:type="simple"><person-group><name name-style="western"><surname>Maas</surname><given-names>PJM</given-names></name></person-group> (<year>1972</year>) <article-title><tp:taxon-name><tp:taxon-name-part taxon-name-part-type="subfamily">Costoideae</tp:taxon-name-part></tp:taxon-name> (<tp:taxon-name><tp:taxon-name-part taxon-name-part-type="family">Zingiberaceae</tp:taxon-name-part></tp:taxon-name>).</article-title><source>Flora Neotropica Monograph</source><volume>8</volume>: <fpage>1</fpage>–<lpage>140</lpage>.</mixed-citation></ref></ref-list></tp:taxon-treatment>
