# Supplementary material for: ﻿Eighteen new species of Neotropical Costaceae (Zingiberales)
Source: PhytoKeys. 2023 Mar 22;222:75–127. doi: 10.3897/phytokeys.222.87779 (PMC10210046; doi:10.3897/phytokeys.222.87779)
Supplement: XML Treatment for Costus pitalito [file phytokeys.222.87779-treatment14.xml]

<!DOCTYPE tp:taxon-treatment
  PUBLIC "-//TaxonX//DTD Taxonomic Treatment Publishing DTD v0 20100105//EN" "tax-treatment-NSO.dtd">
<tp:taxon-treatment xmlns:tp="http://www.plazi.org/taxpub"><tp:treatment-meta><kwd-group><label>Taxon classification</label><kwd>
              <named-content content-type="kingdom">Plantae</named-content>
            </kwd><kwd>
              <named-content content-type="order">Zingiberales</named-content>
            </kwd><kwd>
              <named-content content-type="family">Costaceae</named-content>
            </kwd></kwd-group><mixed-citation publication-type="journal"><person-group><name><surname>Maas</surname><given-names>Paul J. M.</given-names></name><name><surname>Maas-van de Kamer</surname><given-names>Hiltje</given-names></name><name><surname>André</surname><given-names>Thiago</given-names></name><name><surname>Skinner</surname><given-names>David</given-names></name><name><surname>Valderrama</surname><given-names>Eugenio</given-names></name><name><surname>Specht</surname><given-names>Chelsea D.</given-names></name></person-group><article-title>﻿Eighteen new species of Neotropical <tp:taxon-name><tp:taxon-name-part taxon-name-part-type="family">Costaceae</tp:taxon-name-part></tp:taxon-name> (<tp:taxon-name><tp:taxon-name-part taxon-name-part-type="order">Zingiberales</tp:taxon-name-part></tp:taxon-name>)</article-title><source>PhytoKeys</source><day>22</day><month>03</month><year>2023</year><volume>222</volume><fpage>75</fpage><lpage>127</lpage><pub-id pub-id-type="doi">10.3897/phytokeys.222.87779</pub-id></mixed-citation></tp:treatment-meta><tp:nomenclature><label>﻿</label><tp:taxon-name>
            <object-id xmlns:xlink="http://www.w3.org/1999/xlink" content-type="arpha" xlink:type="simple">C7973658-9BB9-5B08-846B-F3556F31AB88</object-id>
            <tp:taxon-name-part taxon-name-part-type="genus" reg="Costus">Costus</tp:taxon-name-part>
            <tp:taxon-name-part taxon-name-part-type="species" reg="pitalito">pitalito</tp:taxon-name-part>
            <object-id xmlns:xlink="http://www.w3.org/1999/xlink" content-type="ipni" xlink:type="simple">urn:lsid:ipni.org:names:77316095-1</object-id>
          </tp:taxon-name><tp:taxon-authority>C.D.Specht &amp; H.Maas</tp:taxon-authority><tp:taxon-status xmlns:xlink="http://www.w3.org/1999/xlink" xlink:type="simple">sp. nov.</tp:taxon-status></tp:nomenclature><tp:treatment-sec sec-type="diagnosis" id="SECID0EH4AI"><title>Diagnosis.</title><p><italic><tp:taxon-name><tp:taxon-name-part taxon-name-part-type="genus" reg="Costus">Costus</tp:taxon-name-part><tp:taxon-name-part taxon-name-part-type="species" reg="pitalito">pitalito</tp:taxon-name-part></tp:taxon-name></italic> sp. nov. (Fig. <xref ref-type="fig" rid="F16">16</xref>) looks superficially like <italic><tp:taxon-name><tp:taxon-name-part taxon-name-part-type="genus" reg="Costus">C.</tp:taxon-name-part><tp:taxon-name-part taxon-name-part-type="species" reg="leucanthus">leucanthus</tp:taxon-name-part></tp:taxon-name></italic> Maas based on the shared light-coloured flowers and a very long ligule, but it differs from <italic><tp:taxon-name><tp:taxon-name-part taxon-name-part-type="genus" reg="Costus">C.</tp:taxon-name-part><tp:taxon-name-part taxon-name-part-type="species" reg="leucanthus">leucanthus</tp:taxon-name-part></tp:taxon-name></italic> by markedly obtuse ligule lobes and bracts with densely brownish villose margins.</p><fig id="F16" position="float" orientation="portrait"><object-id xmlns:xlink="http://www.w3.org/1999/xlink" content-type="doi" xlink:type="simple">10.3897/phytokeys.222.87779.figure16</object-id><object-id xmlns:xlink="http://www.w3.org/1999/xlink" content-type="arpha" xlink:type="simple">B14BB6F9-CFFC-5BF6-9ADF-69CE820E6257</object-id><label>Figure 16.</label><caption><p><italic><tp:taxon-name><tp:taxon-name-part taxon-name-part-type="genus" reg="Costus">Costus</tp:taxon-name-part><tp:taxon-name-part taxon-name-part-type="species" reg="pitalito">pitalito</tp:taxon-name-part></tp:taxon-name></italic> C.D.Specht &amp; H.Maas <bold>A</bold> inflorescence as seen from above showing hairs on the margins of the bracts <bold>B</bold> close-up of single flower with attached bracteole (bl) indicating the calyx (ca), petals (pe) and labellum (lab) <bold>C</bold> indument of abaxial leaf surface <bold>D</bold> flower as viewed from the top showing the open labellum (lab) and single fertile stamen (st) <bold>E</bold> close-up of swollen leaf sheaths <bold>F</bold> leaf ligule. Photos of type specimen <italic>Maas et al. 10733</italic> taken prior to pressing <bold>A–E</bold> by Chelsea Specht, <bold>F</bold> by Paul Maas.</p></caption><graphic xmlns:xlink="http://www.w3.org/1999/xlink" xlink:href="phytokeys-222-075_article-87779__-g016.jpg" position="float" orientation="portrait" xlink:type="simple" id="oo_828355.jpg"><uri content-type="original_file" xlink:type="simple">https://binary.pensoft.net/fig/828355</uri></graphic></fig></tp:treatment-sec><tp:treatment-sec sec-type="material" id="SECID0E36AI"><title>Type.</title><p>Colombia, Cauca: forested roadside from San Juan de Villalobos to Pitalito, 1590 m, 19 Jul 2018, <italic>Maas</italic>, <italic>Maas-van de Kamer</italic>, <italic>Valderrama</italic>, <italic>Specht</italic>, <italic>Erkens &amp; Rodriguez 10733</italic> (holotype L, 2 sheets).</p></tp:treatment-sec><tp:treatment-sec sec-type="description" id="SECID0EMABI"><title>Description.</title><p><bold><italic>Herb</italic></bold> 1.7– 2.5 m tall. <bold><italic>Leaves</italic></bold> sheaths ca. 35 mm diam; ligule deeply 2-lobed, 45–70 mm long, lobes rounded, obtuse; petiole 10–20 mm long; sheaths, ligule and petiole densely, brownish villose; lamina narrowly elliptic, 30–45 × 12.5–14 cm, adaxially glabrous but sparsely brownish villose when young, abaxially densely brownish villose, base acute, apex acuminate (acumen ca. 10 mm long). <bold><italic>Inflorescence</italic></bold> suglobose, 11–12 × 9–11 cm, terminating a leafy shoot; bracts rather densely villose, appendages of bracts sparsely villose to glabrous, its margins densely brownish villose, bracteole and calyx sparsely puberulous, ovary and capsule rather densely sericeous. <bold><italic>Flowers</italic></bold> abaxially oriented to erect; bracts red, coriaceous, broadly ovate, 3–4 × 2–3 cm; appendages green, foliaceous, cup-shaped, erect to patent, broadly ovate-triangular, 1–1.5 × 1–1.5 cm, apex obtuse to acute; bracteole 1- to 2-keeled, 30–32 mm long; calyx red, apex green, 20–22 mm long, lobes ovate-triangular, 10–12 mm long; corolla pale yellow to hyaline, base pinkish, 55–60 mm long, glabrous, lobes narrowly elliptic, 35–40 mm long, with filiform apex; labellum light yellow to cream, darker yellow in throat, distal edge horizontally spreading, broadly obovate, ca. 70 × 70–80 mm, margin irregularly dentate to crenate; stamen cream, ca. 50 × 15 mm, apex reflexed, irregularly dentate, not exceeding the labellum, anther ca. 13 mm long. <bold><italic>Capsule</italic></bold> ellipsoid, ca. 25 mm long.</p></tp:treatment-sec><tp:treatment-sec sec-type="distribution" id="SECID0EIBBI"><title>Distribution.</title><p>Colombia (Cauca, Putumayo) (Fig. <xref ref-type="fig" rid="F22">22E</xref>).</p></tp:treatment-sec><tp:treatment-sec sec-type="habitat" id="SECID0ESBBI"><title>Habitat and ecology.</title><p>Along forested roadsides, at an elevation of ca. 1600 m. Flowering and fruiting: May and July.</p></tp:treatment-sec><tp:treatment-sec sec-type="etymology" id="SECID0EXBBI"><title>Etymology.</title><p>This species is named “pitalito” after its type locality near Pitalito, in the Colombian department of Cauca.</p></tp:treatment-sec><tp:treatment-sec sec-type="Paratypes" id="SECID0EGCBI"><title>Paratypes.</title><p><bold>Colombia. Putumayo</bold>: Mun. Villagarzón, carretera a Puerto Asis, 4 May 1994, <italic>Fernández-Alonso et al. 11440</italic> (COL).</p></tp:treatment-sec><tp:treatment-sec sec-type="notes" id="SECID0EQCBI"><title>Notes.</title><p><italic><tp:taxon-name><tp:taxon-name-part taxon-name-part-type="genus" reg="Costus">Costus</tp:taxon-name-part><tp:taxon-name-part taxon-name-part-type="species" reg="pitalito">pitalito</tp:taxon-name-part></tp:taxon-name></italic> looks superficially like <italic><tp:taxon-name><tp:taxon-name-part taxon-name-part-type="genus" reg="Costus">C.</tp:taxon-name-part><tp:taxon-name-part taxon-name-part-type="species" reg="leucanthus">leucanthus</tp:taxon-name-part></tp:taxon-name></italic> Maas by its white flowers and a very long ligule, but it differs by obtuse ligule lobes and bracts with densely brownish villose margins.</p></tp:treatment-sec><tp:treatment-sec><!--Section generated to contain objects referenced in tp:taxon-treatment.--><fig id="F22" position="float" orientation="portrait"><object-id xmlns:xlink="http://www.w3.org/1999/xlink" content-type="doi" xlink:type="simple">10.3897/phytokeys.222.87779.figure22</object-id><object-id xmlns:xlink="http://www.w3.org/1999/xlink" content-type="arpha" xlink:type="simple">759C0E0E-58EA-5AC5-A7DF-F0F656AD4E69</object-id><label>Figure 22.</label><caption><p>Distribution maps for new species of <tp:taxon-name><tp:taxon-name-part taxon-name-part-type="family">Costaceae</tp:taxon-name-part></tp:taxon-name>. <italic><tp:taxon-name><tp:taxon-name-part taxon-name-part-type="genus" reg="Costus">Costus</tp:taxon-name-part><tp:taxon-name-part taxon-name-part-type="species" reg="gibbosus">gibbosus</tp:taxon-name-part></tp:taxon-name> – <tp:taxon-name><tp:taxon-name-part taxon-name-part-type="genus" reg="Costus">Costus</tp:taxon-name-part><tp:taxon-name-part taxon-name-part-type="species" reg="whiskeycola">whiskeycola</tp:taxon-name-part></tp:taxon-name></italic>m <bold>A</bold><italic><tp:taxon-name><tp:taxon-name-part taxon-name-part-type="genus" reg="Costus">Costus</tp:taxon-name-part><tp:taxon-name-part taxon-name-part-type="species" reg="gibbosus">gibbosus</tp:taxon-name-part></tp:taxon-name></italic> D.Skinner &amp; Maas <bold>B</bold><italic><tp:taxon-name><tp:taxon-name-part taxon-name-part-type="genus" reg="Costus">Costus</tp:taxon-name-part><tp:taxon-name-part taxon-name-part-type="species" reg="mollissimus">mollissimus</tp:taxon-name-part></tp:taxon-name></italic> Maas &amp; H.Maas <bold>C</bold><italic><tp:taxon-name><tp:taxon-name-part taxon-name-part-type="genus" reg="Costus">Costus</tp:taxon-name-part><tp:taxon-name-part taxon-name-part-type="species" reg="obscurus">obscurus</tp:taxon-name-part></tp:taxon-name></italic> D.Skinner &amp; Maas <bold>D</bold><italic><tp:taxon-name><tp:taxon-name-part taxon-name-part-type="genus" reg="Costus">Costus</tp:taxon-name-part><tp:taxon-name-part taxon-name-part-type="species" reg="oreophilus">oreophilus</tp:taxon-name-part></tp:taxon-name></italic> Maas &amp; D.Skinner <bold>E</bold><italic><tp:taxon-name><tp:taxon-name-part taxon-name-part-type="genus" reg="Costus">Costus</tp:taxon-name-part><tp:taxon-name-part taxon-name-part-type="species" reg="pitalito">pitalito</tp:taxon-name-part></tp:taxon-name></italic> C.D.Specht &amp; H.Maas <bold>F</bold><italic><tp:taxon-name><tp:taxon-name-part taxon-name-part-type="genus" reg="Costus">Costus</tp:taxon-name-part><tp:taxon-name-part taxon-name-part-type="species" reg="prancei">prancei</tp:taxon-name-part></tp:taxon-name></italic> Maas &amp; H.Maas <bold>G</bold><italic><tp:taxon-name><tp:taxon-name-part taxon-name-part-type="genus" reg="Costus">Costus</tp:taxon-name-part><tp:taxon-name-part taxon-name-part-type="species" reg="pseudospiralis">pseudospiralis</tp:taxon-name-part></tp:taxon-name></italic> Maas &amp; H.Maas <bold>H</bold><italic><tp:taxon-name><tp:taxon-name-part taxon-name-part-type="genus" reg="Costus">Costus</tp:taxon-name-part><tp:taxon-name-part taxon-name-part-type="species" reg="rubineus">rubineus</tp:taxon-name-part></tp:taxon-name></italic> D.Skinner &amp; Maas <bold>I</bold><italic><tp:taxon-name><tp:taxon-name-part taxon-name-part-type="genus" reg="Costus">Costus</tp:taxon-name-part><tp:taxon-name-part taxon-name-part-type="species" reg="whiskeycola">whiskeycola</tp:taxon-name-part></tp:taxon-name></italic> Maas &amp; H.Maas.</p></caption><graphic xmlns:xlink="http://www.w3.org/1999/xlink" xlink:href="phytokeys-222-075_article-87779__-g022.jpg" position="float" orientation="portrait" xlink:type="simple" id="oo_828361.jpg"><uri content-type="original_file" xlink:type="simple">https://binary.pensoft.net/fig/828361</uri></graphic></fig></tp:treatment-sec></tp:taxon-treatment>
