# Supplementary material for: ﻿Eighteen new species of Neotropical Costaceae (Zingiberales)
Source: PhytoKeys. 2023 Mar 22;222:75–127. doi: 10.3897/phytokeys.222.87779 (PMC10210046; doi:10.3897/phytokeys.222.87779)
Supplement: XML Treatment for Costus prancei [file phytokeys.222.87779-treatment15.xml]

<!DOCTYPE tp:taxon-treatment
  PUBLIC "-//TaxonX//DTD Taxonomic Treatment Publishing DTD v0 20100105//EN" "tax-treatment-NSO.dtd">
<tp:taxon-treatment xmlns:tp="http://www.plazi.org/taxpub"><tp:treatment-meta><kwd-group><label>Taxon classification</label><kwd>
              <named-content content-type="kingdom">Plantae</named-content>
            </kwd><kwd>
              <named-content content-type="order">Zingiberales</named-content>
            </kwd><kwd>
              <named-content content-type="family">Costaceae</named-content>
            </kwd></kwd-group><mixed-citation publication-type="journal"><person-group><name><surname>Maas</surname><given-names>Paul J. M.</given-names></name><name><surname>Maas-van de Kamer</surname><given-names>Hiltje</given-names></name><name><surname>André</surname><given-names>Thiago</given-names></name><name><surname>Skinner</surname><given-names>David</given-names></name><name><surname>Valderrama</surname><given-names>Eugenio</given-names></name><name><surname>Specht</surname><given-names>Chelsea D.</given-names></name></person-group><article-title>﻿Eighteen new species of Neotropical <tp:taxon-name><tp:taxon-name-part taxon-name-part-type="family">Costaceae</tp:taxon-name-part></tp:taxon-name> (<tp:taxon-name><tp:taxon-name-part taxon-name-part-type="order">Zingiberales</tp:taxon-name-part></tp:taxon-name>)</article-title><source>PhytoKeys</source><day>22</day><month>03</month><year>2023</year><volume>222</volume><fpage>75</fpage><lpage>127</lpage><pub-id pub-id-type="doi">10.3897/phytokeys.222.87779</pub-id></mixed-citation></tp:treatment-meta><tp:nomenclature><label>﻿</label><tp:taxon-name>
            <object-id xmlns:xlink="http://www.w3.org/1999/xlink" content-type="arpha" xlink:type="simple">28B17AA1-3A49-5833-A724-19FB53764B67</object-id>
            <tp:taxon-name-part taxon-name-part-type="genus" reg="Costus">Costus</tp:taxon-name-part>
            <tp:taxon-name-part taxon-name-part-type="species" reg="prancei">prancei</tp:taxon-name-part>
            <object-id xmlns:xlink="http://www.w3.org/1999/xlink" content-type="ipni" xlink:type="simple">urn:lsid:ipni.org:names:77316096-1</object-id>
          </tp:taxon-name><tp:taxon-authority>Maas &amp; H.Maas</tp:taxon-authority><tp:taxon-status xmlns:xlink="http://www.w3.org/1999/xlink" xlink:type="simple">sp. nov.</tp:taxon-status></tp:nomenclature><tp:treatment-sec sec-type="diagnosis" id="SECID0EVEBI"><title>Diagnosis.</title><p><italic><tp:taxon-name><tp:taxon-name-part taxon-name-part-type="genus" reg="Costus">Costus</tp:taxon-name-part><tp:taxon-name-part taxon-name-part-type="species" reg="prancei">prancei</tp:taxon-name-part></tp:taxon-name></italic> sp. nov. (Fig. <xref ref-type="fig" rid="F17">17</xref>) looks quite similar to <italic><tp:taxon-name><tp:taxon-name-part taxon-name-part-type="genus" reg="Costus">C.</tp:taxon-name-part><tp:taxon-name-part taxon-name-part-type="species" reg="sprucei">sprucei</tp:taxon-name-part></tp:taxon-name></italic> Maas (a species restricted to the Brazilian state of Pará) and has been confused with it in the past, both sharing most of the vegetative and floral characters, but this species has yellow to orange flowers whereas they are pinkish red in <italic><tp:taxon-name><tp:taxon-name-part taxon-name-part-type="genus" reg="Costus">C.</tp:taxon-name-part><tp:taxon-name-part taxon-name-part-type="species" reg="sprucei">sprucei</tp:taxon-name-part></tp:taxon-name></italic>.</p><fig id="F17" position="float" orientation="portrait"><object-id xmlns:xlink="http://www.w3.org/1999/xlink" content-type="doi" xlink:type="simple">10.3897/phytokeys.222.87779.figure17</object-id><object-id xmlns:xlink="http://www.w3.org/1999/xlink" content-type="arpha" xlink:type="simple">CCB2A5DB-B2E9-5AD0-932C-4A5C233BED89</object-id><label>Figure 17.</label><caption><p><italic><tp:taxon-name><tp:taxon-name-part taxon-name-part-type="genus" reg="Costus">Costus</tp:taxon-name-part><tp:taxon-name-part taxon-name-part-type="species" reg="prancei">prancei</tp:taxon-name-part></tp:taxon-name></italic> Maas &amp; H.Maas Photo in habitat taken by Paul Maas at Serra do Moa, Acre, Brazil. Photo corresponds to <italic>Prance 12265</italic> collected by G.T. Prance in 1971.</p></caption><graphic xmlns:xlink="http://www.w3.org/1999/xlink" xlink:href="phytokeys-222-075_article-87779__-g017.jpg" position="float" orientation="portrait" xlink:type="simple" id="oo_828356.jpg"><uri content-type="original_file" xlink:type="simple">https://binary.pensoft.net/fig/828356</uri></graphic></fig></tp:treatment-sec><tp:treatment-sec sec-type="material" id="SECID0EGHBI"><title>Type.</title><p>Brazil, Acre: vicinity of Serra da Moa, 22 Apr 1971, <italic>Prance</italic>, <italic>Maas</italic>, <italic>Kubitzki</italic>, <italic>Steward</italic>, <italic>Ramos</italic>, <italic>Pinheiro &amp; Lima 12265</italic> (holotype U, 2 sheets: U1607120 &amp; U1603130 (spirit collection); isotypes INPA, NY00867011).</p></tp:treatment-sec><tp:treatment-sec sec-type="description" id="SECID0ETIBI"><title>Description.</title><p><bold><italic>Herb</italic></bold> 1–1.5 m tall. <bold><italic>Leaves</italic></bold> sheaths 8–10 mm diam; ligule truncate, 2–7 mm long; petiole 2–8 mm long; sheaths, ligule, and petiole densely to sparsely villose; lamina narrowly elliptic, 11–25 × 4–7 cm, adaxially densely villose to glabrous with a dense row of hairs along the primary vein, abaxially densely puberulous to villose, base acute, rounded, or cordate, apex acuminate (acumen ca. 15 mm long). <bold><italic>Inflorescence</italic></bold> cylindrical, 3–15 × 1.5–4 cm, terminating a leafy shoot; bracts, bracteole, calyx, ovary, and fruit densely puberulo-villose to glabrous. <bold><italic>Flowers</italic></bold> abaxially oriented; bracts red, coriaceous to chartaceous, broadly to depressed ovate, 1.5–2.5 × 1.5–3 cm, callus 3–5 mm long; bracteole boat-shaped, 9–15 mm long; calyx red to pale orange-red, 6–12 mm long, lobes shallowly triangular, 1– mm long; corolla yellow to orange (2 labels indicated cream and pink to orange!), 20–30 mm long, glabrous, lobes narrowly elliptic, 20–25 mm long; labellum yellow to orange, lateral lobes involute and forming a straight tube 7–8 mm diam, oblong-obovate when spread out, 20–25 × 12–16 mm, irregularly lobulated, lobules 0.5–5 mm long; stamen yellow, 23–25 × 7–8 mm, slightly exceeding the labellum, apex rounded, anther ca. 6 mm long. Capsule ellipsoid to subglobose, 6–7 × 5–7 mm.</p></tp:treatment-sec><tp:treatment-sec sec-type="distribution" id="SECID0EMJBI"><title>Distribution.</title><p>Brazil (Acre, Amazonas, Rondônia), Peru (Loreto, San Martín) (Fig. <xref ref-type="fig" rid="F22">22F</xref>).</p></tp:treatment-sec><tp:treatment-sec sec-type="habitat" id="SECID0EWJBI"><title>Habitat and ecology.</title><p>In non-inundated (terra firme) or periodically inundated (várzea) forests at elevations of 0–260 m. Flowering year-round.</p></tp:treatment-sec><tp:treatment-sec sec-type="Vernacular names" id="SECID0E2JBI"><title>Vernacular names.</title><p>Brazil: Canafiche.</p></tp:treatment-sec><tp:treatment-sec sec-type="etymology" id="SECID0EAKBI"><title>Etymology.</title><p>This species is named after our friend and dearest colleague Sir Ghillean Prance, who invited us (PM and HM) in 1971 to join various of his expeditions into the Brazilian Amazon region and who inspired me (PM) very much to continue working as a Neotropical taxonomist.</p></tp:treatment-sec><tp:treatment-sec sec-type="Paratypes" id="SECID0EMKBI"><title>Paratypes.</title><p><bold>Brazil. Acre</bold>: Mun. Mançio Lima, Upper Rio Moa, top of Serra Azul, 12 Oct 1968, <italic>Campbell 8951</italic> (NY, RB); Mun. Mançio Lima, Serra do Moa, 29 Dec 1998. <italic>Ehrich 5c</italic> (L, NY); Mun. Mançio Lima, PARNA, Serra do Divisor, trilha para a Cachoeira Formosa, 225 m, 21 Aug 2008, <italic>Fiaschi 3287</italic> (NY). <bold>Amazonas</bold>: Rio Nhamundá, <italic>Assumpção &amp; Coêlho 72</italic> (INPA); Tapurucuara, Rio Negro, 6 Feb 1959, <italic>Cavalcante 540</italic> (MG); Mun. Humaitá, BR 230, Rodovia Transamazonica, 126 km from Humaitá, 12 Apr 1985, <italic>Cid et al 5437</italic> (INPA, NY); Mun. Manaus, c. 80 km NNE of Manaus, Fazenda Esteio, 50–125 m, 23 Jun 1992, <italic>Nee 42842</italic> (NY, U); Tapurucuara, road to the airport, 16 Oct 1971, <italic>Prance et al. 15300</italic> (COL, DAV, F, INPA, NY, U, US, VEN, W); Rio Canumã, 1 Mar 1945, <italic>Proctor Cooper s.n.</italic> (COL, US); Manaus-Itacoatiara Road, Rio Preto, km 80, 14 Nov 1966, <italic>Prance et al. 3151</italic> (F, MO, NY, U, US); Manaus-Itacoatiara Road, Rio Preto, km 90, 19 Jul 1961, <italic>Rodrigues &amp; Lima 2996</italic> (INPA, U); Tapurucuara, 22 Jan 1978, <italic>Steward et al. 476</italic> (INPA, MO, NY, U, US); Lake Canumã, <italic>Von Martius s.n.</italic> (M). <bold>Rondônia</bold>: Estrada Porto Velho-Cuiabá, km 48, 5 Feb 1983, <italic>Bilby et al. 33</italic> (INPA); SE bank of Rio Jaci Paraná, before Jaci Paraná town, 9 Jul 1979, <italic>C.E. Calderón et al. 2986</italic> (NY, US); Porto Velho, Guajará-Mirim, Estrada do Palheta, km 12, foot of Serra Parecis, 28 Jan 1983, <italic>Carreira 315</italic> (INPA, MG); Itapuã de Oeste, Floresta Nacional de Jamari, 4 Dec 2011, <italic>Castro et al. 81</italic> (herbarium unknown); 1 km from BR 364, ca. 1 km N of road to São Sebastião, 24 May 1984, <italic>Frame 171</italic> (NY, U); Ji-Paraná, Reserva Biológica do Jaru, 125 m, 8 Jun 2015, <italic>Labiak 6250</italic> (NY); between Jaci Paraná and Rio Madeira, 26 Jun 1968, <italic>Prance et al. 5218</italic> (INPA, NY, U, US); basin of Rio Madeira, foothill of Serra dos Pacaás-Novos, 12 km NNE of Guajará-Mirim, 1 Aug 1968, <italic>Prance et al. 6672</italic> (COL, INPA, NY, U); 8 km N of Porto Velho, basin of Rio Madeira, 7 Nov 1968, <italic>Prance et al. 8227</italic> (F, INPA, NY, U); road to São Lorenço mines, N bank of Rio Madeira, 10 km above Mutumparaná, 25 Nov 1968, <italic>Prance et al. 8866</italic> (NY, U, US); Porto Velho, Parque Nacional Mapinguari, trilha do parquet, 12–14 Dec 2013, <italic>Silveira 559</italic>, <italic>596</italic> (L, NY). <bold>Peru. Loreto</bold>: Prov. Requena, Oyo de Contaya, Serra del Divisor, between Contamana and Río Tapiche, 260 m, 10 Aug 2005, <italic>Uliana et al. 1342</italic> (AMAZ, F, L). <bold>San Martín</bold>: Prov. Alto Amazonas, Yurimaguas-Tarapoto road, 15 km SW of Yurimaguas, 180 m, 10 Oct 1985, <italic>Gentry et al. 52203</italic> (MO, U).</p></tp:treatment-sec><tp:treatment-sec sec-type="notes" id="SECID0E2OBI"><title>Notes.</title><p>We have named this species after Sir Ghillean Prance, who enabled the first author (PM) to undertake his first steps in the Amazonian world and assisted and taught him in a very kind and generous way.</p><p><italic><tp:taxon-name><tp:taxon-name-part taxon-name-part-type="genus" reg="Costus">Costus</tp:taxon-name-part><tp:taxon-name-part taxon-name-part-type="species" reg="sprucei">sprucei</tp:taxon-name-part></tp:taxon-name></italic> Maas and <italic><tp:taxon-name><tp:taxon-name-part taxon-name-part-type="genus" reg="Costus">C.</tp:taxon-name-part><tp:taxon-name-part taxon-name-part-type="species" reg="prancei">prancei</tp:taxon-name-part></tp:taxon-name></italic> sp. nov. closely resemble a third species, <italic><tp:taxon-name><tp:taxon-name-part taxon-name-part-type="genus" reg="Costus">C.</tp:taxon-name-part><tp:taxon-name-part taxon-name-part-type="species" reg="chartaceus">chartaceus</tp:taxon-name-part></tp:taxon-name></italic> Maas, which occurs in Amazonian Colombia, Ecuador, and Peru. They share many of the vegetative and floral features, but <italic><tp:taxon-name><tp:taxon-name-part taxon-name-part-type="genus" reg="Costus">C.</tp:taxon-name-part><tp:taxon-name-part taxon-name-part-type="species" reg="chartaceus">chartaceus</tp:taxon-name-part></tp:taxon-name></italic> Maas mostly has an unequally lobed ligule of 5–15 mm long, while that of the other two is truncate and 2–7 mm long. The essential difference can be found in the flower colour, which is pinkish-white in <italic><tp:taxon-name><tp:taxon-name-part taxon-name-part-type="genus" reg="Costus">C.</tp:taxon-name-part><tp:taxon-name-part taxon-name-part-type="species" reg="chartaceus">chartaceus</tp:taxon-name-part></tp:taxon-name></italic> (vs. pinkish-red in <italic><tp:taxon-name><tp:taxon-name-part taxon-name-part-type="genus" reg="Costus">C.</tp:taxon-name-part><tp:taxon-name-part taxon-name-part-type="species" reg="sprucei">sprucei</tp:taxon-name-part></tp:taxon-name></italic> and yellow to orange in <italic><tp:taxon-name><tp:taxon-name-part taxon-name-part-type="genus" reg="Costus">C.</tp:taxon-name-part><tp:taxon-name-part taxon-name-part-type="species" reg="prancei">prancei</tp:taxon-name-part></tp:taxon-name></italic>).</p><p>The two Peruvian collections (<italic>Gentry et al. 52203</italic> and <italic>Uliana et al. 1342</italic>) look quite similar to this species and agree in most of the floral measurements, but the leaves are quite large for this species (i.e., 25–35 × 9–13 cm).</p></tp:treatment-sec><tp:treatment-sec><!--Section generated to contain objects referenced in tp:taxon-treatment.--><fig id="F22" position="float" orientation="portrait"><object-id xmlns:xlink="http://www.w3.org/1999/xlink" content-type="doi" xlink:type="simple">10.3897/phytokeys.222.87779.figure22</object-id><object-id xmlns:xlink="http://www.w3.org/1999/xlink" content-type="arpha" xlink:type="simple">759C0E0E-58EA-5AC5-A7DF-F0F656AD4E69</object-id><label>Figure 22.</label><caption><p>Distribution maps for new species of <tp:taxon-name><tp:taxon-name-part taxon-name-part-type="family">Costaceae</tp:taxon-name-part></tp:taxon-name>. <italic><tp:taxon-name><tp:taxon-name-part taxon-name-part-type="genus" reg="Costus">Costus</tp:taxon-name-part><tp:taxon-name-part taxon-name-part-type="species" reg="gibbosus">gibbosus</tp:taxon-name-part></tp:taxon-name> – <tp:taxon-name><tp:taxon-name-part taxon-name-part-type="genus" reg="Costus">Costus</tp:taxon-name-part><tp:taxon-name-part taxon-name-part-type="species" reg="whiskeycola">whiskeycola</tp:taxon-name-part></tp:taxon-name></italic>m <bold>A</bold><italic><tp:taxon-name><tp:taxon-name-part taxon-name-part-type="genus" reg="Costus">Costus</tp:taxon-name-part><tp:taxon-name-part taxon-name-part-type="species" reg="gibbosus">gibbosus</tp:taxon-name-part></tp:taxon-name></italic> D.Skinner &amp; Maas <bold>B</bold><italic><tp:taxon-name><tp:taxon-name-part taxon-name-part-type="genus" reg="Costus">Costus</tp:taxon-name-part><tp:taxon-name-part taxon-name-part-type="species" reg="mollissimus">mollissimus</tp:taxon-name-part></tp:taxon-name></italic> Maas &amp; H.Maas <bold>C</bold><italic><tp:taxon-name><tp:taxon-name-part taxon-name-part-type="genus" reg="Costus">Costus</tp:taxon-name-part><tp:taxon-name-part taxon-name-part-type="species" reg="obscurus">obscurus</tp:taxon-name-part></tp:taxon-name></italic> D.Skinner &amp; Maas <bold>D</bold><italic><tp:taxon-name><tp:taxon-name-part taxon-name-part-type="genus" reg="Costus">Costus</tp:taxon-name-part><tp:taxon-name-part taxon-name-part-type="species" reg="oreophilus">oreophilus</tp:taxon-name-part></tp:taxon-name></italic> Maas &amp; D.Skinner <bold>E</bold><italic><tp:taxon-name><tp:taxon-name-part taxon-name-part-type="genus" reg="Costus">Costus</tp:taxon-name-part><tp:taxon-name-part taxon-name-part-type="species" reg="pitalito">pitalito</tp:taxon-name-part></tp:taxon-name></italic> C.D.Specht &amp; H.Maas <bold>F</bold><italic><tp:taxon-name><tp:taxon-name-part taxon-name-part-type="genus" reg="Costus">Costus</tp:taxon-name-part><tp:taxon-name-part taxon-name-part-type="species" reg="prancei">prancei</tp:taxon-name-part></tp:taxon-name></italic> Maas &amp; H.Maas <bold>G</bold><italic><tp:taxon-name><tp:taxon-name-part taxon-name-part-type="genus" reg="Costus">Costus</tp:taxon-name-part><tp:taxon-name-part taxon-name-part-type="species" reg="pseudospiralis">pseudospiralis</tp:taxon-name-part></tp:taxon-name></italic> Maas &amp; H.Maas <bold>H</bold><italic><tp:taxon-name><tp:taxon-name-part taxon-name-part-type="genus" reg="Costus">Costus</tp:taxon-name-part><tp:taxon-name-part taxon-name-part-type="species" reg="rubineus">rubineus</tp:taxon-name-part></tp:taxon-name></italic> D.Skinner &amp; Maas <bold>I</bold><italic><tp:taxon-name><tp:taxon-name-part taxon-name-part-type="genus" reg="Costus">Costus</tp:taxon-name-part><tp:taxon-name-part taxon-name-part-type="species" reg="whiskeycola">whiskeycola</tp:taxon-name-part></tp:taxon-name></italic> Maas &amp; H.Maas.</p></caption><graphic xmlns:xlink="http://www.w3.org/1999/xlink" xlink:href="phytokeys-222-075_article-87779__-g022.jpg" position="float" orientation="portrait" xlink:type="simple" id="oo_828361.jpg"><uri content-type="original_file" xlink:type="simple">https://binary.pensoft.net/fig/828361</uri></graphic></fig></tp:treatment-sec></tp:taxon-treatment>
