# Supplementary material for: ﻿Eighteen new species of Neotropical Costaceae (Zingiberales)
Source: PhytoKeys. 2023 Mar 22;222:75–127. doi: 10.3897/phytokeys.222.87779 (PMC10210046; doi:10.3897/phytokeys.222.87779)
Supplement: XML Treatment for Costus pseudospiralis [file phytokeys.222.87779-treatment16.xml]

<!DOCTYPE tp:taxon-treatment
  PUBLIC "-//TaxonX//DTD Taxonomic Treatment Publishing DTD v0 20100105//EN" "tax-treatment-NSO.dtd">
<tp:taxon-treatment xmlns:tp="http://www.plazi.org/taxpub"><tp:treatment-meta><kwd-group><label>Taxon classification</label><kwd>
              <named-content content-type="kingdom">Plantae</named-content>
            </kwd><kwd>
              <named-content content-type="order">Zingiberales</named-content>
            </kwd><kwd>
              <named-content content-type="family">Costaceae</named-content>
            </kwd></kwd-group><mixed-citation publication-type="journal"><person-group><name><surname>Maas</surname><given-names>Paul J. M.</given-names></name><name><surname>Maas-van de Kamer</surname><given-names>Hiltje</given-names></name><name><surname>André</surname><given-names>Thiago</given-names></name><name><surname>Skinner</surname><given-names>David</given-names></name><name><surname>Valderrama</surname><given-names>Eugenio</given-names></name><name><surname>Specht</surname><given-names>Chelsea D.</given-names></name></person-group><article-title>﻿Eighteen new species of Neotropical <tp:taxon-name><tp:taxon-name-part taxon-name-part-type="family">Costaceae</tp:taxon-name-part></tp:taxon-name> (<tp:taxon-name><tp:taxon-name-part taxon-name-part-type="order">Zingiberales</tp:taxon-name-part></tp:taxon-name>)</article-title><source>PhytoKeys</source><day>22</day><month>03</month><year>2023</year><volume>222</volume><fpage>75</fpage><lpage>127</lpage><pub-id pub-id-type="doi">10.3897/phytokeys.222.87779</pub-id></mixed-citation></tp:treatment-meta><tp:nomenclature><label>﻿</label><tp:taxon-name>
            <object-id xmlns:xlink="http://www.w3.org/1999/xlink" content-type="arpha" xlink:type="simple">73F68C6A-0B22-51BA-B9EF-7C273F37D7EA</object-id>
            <tp:taxon-name-part taxon-name-part-type="genus" reg="Costus">Costus</tp:taxon-name-part>
            <tp:taxon-name-part taxon-name-part-type="species" reg="pseudospiralis">pseudospiralis</tp:taxon-name-part>
            <object-id xmlns:xlink="http://www.w3.org/1999/xlink" content-type="ipni" xlink:type="simple">urn:lsid:ipni.org:names:77316099-1</object-id>
          </tp:taxon-name><tp:taxon-authority>Maas &amp; H.Maas</tp:taxon-authority><tp:taxon-status xmlns:xlink="http://www.w3.org/1999/xlink" xlink:type="simple">sp. nov.</tp:taxon-status></tp:nomenclature><tp:treatment-sec sec-type="diagnosis" id="SECID0EFTBI"><title>Diagnosis.</title><p><italic><tp:taxon-name><tp:taxon-name-part taxon-name-part-type="genus" reg="Costus">Costus</tp:taxon-name-part><tp:taxon-name-part taxon-name-part-type="species" reg="pseudospiralis">pseudospiralis</tp:taxon-name-part></tp:taxon-name></italic> sp. nov. (Fig. <xref ref-type="fig" rid="F18">18</xref>) looks superficially quite similar to <italic><tp:taxon-name><tp:taxon-name-part taxon-name-part-type="genus" reg="Costus">C.</tp:taxon-name-part><tp:taxon-name-part taxon-name-part-type="species" reg="spiralis">spiralis</tp:taxon-name-part></tp:taxon-name></italic> (Jacq.) Roscoe, but differs by the orientation of the flowers (floral opening facing abaxially v adaxially) and a cordate leaf base. It differs from <italic><tp:taxon-name><tp:taxon-name-part taxon-name-part-type="genus" reg="Costus">C.</tp:taxon-name-part><tp:taxon-name-part taxon-name-part-type="species" reg="douglasdalyi">douglasdalyi</tp:taxon-name-part></tp:taxon-name></italic> by the inflorescence terminating a leafy shoot instead of terminating a shorter leafless shoot (sometimes referred to as ‘basal’ in the literature), the presence of villose indumentum on most of its vegetative parts (vs. glabrous or sparsely puberulous), and a cordate (vs. acute to rounded) leaf base.</p><fig id="F18" position="float" orientation="portrait"><object-id xmlns:xlink="http://www.w3.org/1999/xlink" content-type="doi" xlink:type="simple">10.3897/phytokeys.222.87779.figure18</object-id><object-id xmlns:xlink="http://www.w3.org/1999/xlink" content-type="arpha" xlink:type="simple">6376FCB2-B204-56D3-B60B-2587CF0C582A</object-id><label>Figure 18.</label><caption><p><italic><tp:taxon-name><tp:taxon-name-part taxon-name-part-type="genus" reg="Costus">Costus</tp:taxon-name-part><tp:taxon-name-part taxon-name-part-type="species" reg="pseudospiralis">pseudospiralis</tp:taxon-name-part></tp:taxon-name></italic> Maas &amp; H.Maas <bold>A</bold> plant in habitat near Xapurí, Acre, Brazil with Martin Acosta <bold>B</bold> inflorescences emerging from the same rhizome <bold>C</bold> close-up of inflorescence with flowers showing their abaxial orientation <bold>D</bold> inflorescence with scale, emerging flower showing abaxial orientation <bold>E</bold> abaxial leaf surface showing indument. Photos <bold>A–E</bold> by Dave Skinner.</p></caption><graphic xmlns:xlink="http://www.w3.org/1999/xlink" xlink:href="phytokeys-222-075_article-87779__-g018.jpg" position="float" orientation="portrait" xlink:type="simple" id="oo_828357.jpg"><uri content-type="original_file" xlink:type="simple">https://binary.pensoft.net/fig/828357</uri></graphic></fig></tp:treatment-sec><tp:treatment-sec sec-type="material" id="SECID0EUVBI"><title>Type.</title><p>Bolivia, Beni: km 4 of road from Riberalta to Santa María, 150 m, 22 Jan 1999, <italic>Maas</italic>, <italic>Maas-van de Kamer &amp; Apaza 8751</italic> (holotype U, 2 sheets: U1610003 &amp; U1610004; isotypes K, MO, USZ).</p></tp:treatment-sec><tp:treatment-sec sec-type="description" id="SECID0E5VBI"><title>Description.</title><p><bold><italic>Herb</italic></bold> 1.5–2 m tall. <bold><italic>Leaves</italic></bold> sheaths 10–15 mm diam; ligule obliquely truncate, 5–8 mm long; petiole 3–5 mm long; sheaths, ligule and petiole densely villose; lamina narrowly elliptic, 20–43 × 4–12 cm, adaxially densely to rather densely villose, abaxially densely villose, base cordate, apex acuminate (acumen 10–15 mm long). <bold><italic>Inflorescence</italic></bold> ovoid, 4–12 × 3–6 cm, terminating a leafy shoot; bracts, bracteole, calyx, ovary, and capsule glabrous. <bold><italic>Flowers</italic></bold> abaxially oriented; bracts red to dark red, coriaceous, broadly ovate, 2.5–3.5 × 2.5–3.5 cm, apex obtuse, callus 5–7 mm long, sometimes with a small, deltate appendage c. 5 × 5 mm; bracteole boat-shaped, 15–20 mm long; calyx red, 8–11 mm long, lobes shallowly ovate-triangular to very shallowly ovate-triangular deltate, 1–2 mm long; corolla dark salmon pink, 45–50 mm long, glabrous, lobes narrowly obovate-elliptic, 30–35 mm long; labellum pale salmon pink, apex and centre white, distal part of middle lobe yellowish, lateral lobes rolled inwards and forming a slightly curved tube 6–12 mm diam, oblong-obovate when spread out, 30–35 × 20–25 mm, apex irregularly 5-lobulate; stamen salmon pink, ca. 30 × 7 mm, not exceeding the labellum, apex white, rounded, anther 8–10 mm long. <bold><italic>Capsule</italic></bold> ellipsoid, 10–20 mm long.</p></tp:treatment-sec><tp:treatment-sec sec-type="distribution" id="SECID0E1WBI"><title>Distribution.</title><p>Bolivia (Beni), Brazil (Rondônia) (Fig. <xref ref-type="fig" rid="F22">22G</xref>).</p></tp:treatment-sec><tp:treatment-sec sec-type="habitat" id="SECID0EEXBI"><title>Habitat and ecology.</title><p>In secondary roadside vegetation, at elevations of 150–700 m. Flowering year-round.</p></tp:treatment-sec><tp:treatment-sec sec-type="etymology" id="SECID0EJXBI"><title>Etymology.</title><p>This species is named “pseudospiralis”, referring to its resemblance to <italic><tp:taxon-name><tp:taxon-name-part taxon-name-part-type="genus" reg="Costus">C.</tp:taxon-name-part><tp:taxon-name-part taxon-name-part-type="species" reg="spiralis">spiralis</tp:taxon-name-part></tp:taxon-name></italic>.</p></tp:treatment-sec><tp:treatment-sec sec-type="Paratypes" id="SECID0EDYBI"><title>Paratypes.</title><p><bold>Bolivia. Beni</bold>: 3 km E of Riberalta on road to Guayaramerín, then 2 km SE of side road, 230 m, 7 Jun 1982, <italic>Solomon 7978</italic> (L, LPB, MO). <bold>Santa Cruz</bold>: Prov. Velasco, Parque Nacional Noel Kempff Mercado, Los Fierros, 200 m, 8 Nov 1993, <italic>Jardim &amp; Quevedo 56</italic> (MO, NY, USZ); Prov. Velasco, Parque Nacional Noel Kempff Mercado, Huanchaca II, 700 m, 4 Jul 1996, <italic>Peña–Chocarro et al. 65</italic> (U, USZ). <bold>Brazil. Rondônia</bold>: trail from Fortaleza to Rio Abuña, 20 km above mouth to São Sebastião mines, 15 Nov 1968, <italic>Prance et al. 8459</italic> (NY, U).</p></tp:treatment-sec><tp:treatment-sec><!--Section generated to contain objects referenced in tp:taxon-treatment.--><fig id="F22" position="float" orientation="portrait"><object-id xmlns:xlink="http://www.w3.org/1999/xlink" content-type="doi" xlink:type="simple">10.3897/phytokeys.222.87779.figure22</object-id><object-id xmlns:xlink="http://www.w3.org/1999/xlink" content-type="arpha" xlink:type="simple">759C0E0E-58EA-5AC5-A7DF-F0F656AD4E69</object-id><label>Figure 22.</label><caption><p>Distribution maps for new species of <tp:taxon-name><tp:taxon-name-part taxon-name-part-type="family">Costaceae</tp:taxon-name-part></tp:taxon-name>. <italic><tp:taxon-name><tp:taxon-name-part taxon-name-part-type="genus" reg="Costus">Costus</tp:taxon-name-part><tp:taxon-name-part taxon-name-part-type="species" reg="gibbosus">gibbosus</tp:taxon-name-part></tp:taxon-name> – <tp:taxon-name><tp:taxon-name-part taxon-name-part-type="genus" reg="Costus">Costus</tp:taxon-name-part><tp:taxon-name-part taxon-name-part-type="species" reg="whiskeycola">whiskeycola</tp:taxon-name-part></tp:taxon-name></italic>m <bold>A</bold><italic><tp:taxon-name><tp:taxon-name-part taxon-name-part-type="genus" reg="Costus">Costus</tp:taxon-name-part><tp:taxon-name-part taxon-name-part-type="species" reg="gibbosus">gibbosus</tp:taxon-name-part></tp:taxon-name></italic> D.Skinner &amp; Maas <bold>B</bold><italic><tp:taxon-name><tp:taxon-name-part taxon-name-part-type="genus" reg="Costus">Costus</tp:taxon-name-part><tp:taxon-name-part taxon-name-part-type="species" reg="mollissimus">mollissimus</tp:taxon-name-part></tp:taxon-name></italic> Maas &amp; H.Maas <bold>C</bold><italic><tp:taxon-name><tp:taxon-name-part taxon-name-part-type="genus" reg="Costus">Costus</tp:taxon-name-part><tp:taxon-name-part taxon-name-part-type="species" reg="obscurus">obscurus</tp:taxon-name-part></tp:taxon-name></italic> D.Skinner &amp; Maas <bold>D</bold><italic><tp:taxon-name><tp:taxon-name-part taxon-name-part-type="genus" reg="Costus">Costus</tp:taxon-name-part><tp:taxon-name-part taxon-name-part-type="species" reg="oreophilus">oreophilus</tp:taxon-name-part></tp:taxon-name></italic> Maas &amp; D.Skinner <bold>E</bold><italic><tp:taxon-name><tp:taxon-name-part taxon-name-part-type="genus" reg="Costus">Costus</tp:taxon-name-part><tp:taxon-name-part taxon-name-part-type="species" reg="pitalito">pitalito</tp:taxon-name-part></tp:taxon-name></italic> C.D.Specht &amp; H.Maas <bold>F</bold><italic><tp:taxon-name><tp:taxon-name-part taxon-name-part-type="genus" reg="Costus">Costus</tp:taxon-name-part><tp:taxon-name-part taxon-name-part-type="species" reg="prancei">prancei</tp:taxon-name-part></tp:taxon-name></italic> Maas &amp; H.Maas <bold>G</bold><italic><tp:taxon-name><tp:taxon-name-part taxon-name-part-type="genus" reg="Costus">Costus</tp:taxon-name-part><tp:taxon-name-part taxon-name-part-type="species" reg="pseudospiralis">pseudospiralis</tp:taxon-name-part></tp:taxon-name></italic> Maas &amp; H.Maas <bold>H</bold><italic><tp:taxon-name><tp:taxon-name-part taxon-name-part-type="genus" reg="Costus">Costus</tp:taxon-name-part><tp:taxon-name-part taxon-name-part-type="species" reg="rubineus">rubineus</tp:taxon-name-part></tp:taxon-name></italic> D.Skinner &amp; Maas <bold>I</bold><italic><tp:taxon-name><tp:taxon-name-part taxon-name-part-type="genus" reg="Costus">Costus</tp:taxon-name-part><tp:taxon-name-part taxon-name-part-type="species" reg="whiskeycola">whiskeycola</tp:taxon-name-part></tp:taxon-name></italic> Maas &amp; H.Maas.</p></caption><graphic xmlns:xlink="http://www.w3.org/1999/xlink" xlink:href="phytokeys-222-075_article-87779__-g022.jpg" position="float" orientation="portrait" xlink:type="simple" id="oo_828361.jpg"><uri content-type="original_file" xlink:type="simple">https://binary.pensoft.net/fig/828361</uri></graphic></fig></tp:treatment-sec></tp:taxon-treatment>
