# Supplementary material for: ﻿Eighteen new species of Neotropical Costaceae (Zingiberales)
Source: PhytoKeys. 2023 Mar 22;222:75–127. doi: 10.3897/phytokeys.222.87779 (PMC10210046; doi:10.3897/phytokeys.222.87779)
Supplement: XML Treatment for Costus whiskeycola [file phytokeys.222.87779-treatment18.xml]

<!DOCTYPE tp:taxon-treatment
  PUBLIC "-//TaxonX//DTD Taxonomic Treatment Publishing DTD v0 20100105//EN" "tax-treatment-NSO.dtd">
<tp:taxon-treatment xmlns:tp="http://www.plazi.org/taxpub"><tp:treatment-meta><kwd-group><label>Taxon classification</label><kwd>
              <named-content content-type="kingdom">Plantae</named-content>
            </kwd><kwd>
              <named-content content-type="order">Zingiberales</named-content>
            </kwd><kwd>
              <named-content content-type="family">Costaceae</named-content>
            </kwd></kwd-group><mixed-citation publication-type="journal"><person-group><name><surname>Maas</surname><given-names>Paul J. M.</given-names></name><name><surname>Maas-van de Kamer</surname><given-names>Hiltje</given-names></name><name><surname>André</surname><given-names>Thiago</given-names></name><name><surname>Skinner</surname><given-names>David</given-names></name><name><surname>Valderrama</surname><given-names>Eugenio</given-names></name><name><surname>Specht</surname><given-names>Chelsea D.</given-names></name></person-group><article-title>﻿Eighteen new species of Neotropical <tp:taxon-name><tp:taxon-name-part taxon-name-part-type="family">Costaceae</tp:taxon-name-part></tp:taxon-name> (<tp:taxon-name><tp:taxon-name-part taxon-name-part-type="order">Zingiberales</tp:taxon-name-part></tp:taxon-name>)</article-title><source>PhytoKeys</source><day>22</day><month>03</month><year>2023</year><volume>222</volume><fpage>75</fpage><lpage>127</lpage><pub-id pub-id-type="doi">10.3897/phytokeys.222.87779</pub-id></mixed-citation></tp:treatment-meta><tp:nomenclature><label>﻿</label><tp:taxon-name>
            <object-id xmlns:xlink="http://www.w3.org/1999/xlink" content-type="arpha" xlink:type="simple">A8C88702-9884-54E3-B7F2-78BEECF5CEC4</object-id>
            <tp:taxon-name-part taxon-name-part-type="genus" reg="Costus">Costus</tp:taxon-name-part>
            <tp:taxon-name-part taxon-name-part-type="species" reg="whiskeycola">whiskeycola</tp:taxon-name-part>
            <object-id xmlns:xlink="http://www.w3.org/1999/xlink" content-type="ipni" xlink:type="simple">urn:lsid:ipni.org:names:77316102-1</object-id>
          </tp:taxon-name><tp:taxon-authority>Maas &amp; H.Maas</tp:taxon-authority><tp:taxon-status xmlns:xlink="http://www.w3.org/1999/xlink" xlink:type="simple">sp. nov.</tp:taxon-status></tp:nomenclature><tp:treatment-sec sec-type="diagnosis" id="SECID0EIGCI"><title>Diagnosis.</title><p><italic><tp:taxon-name><tp:taxon-name-part taxon-name-part-type="genus" reg="Costus">Costus</tp:taxon-name-part><tp:taxon-name-part taxon-name-part-type="species" reg="whiskeycola">whiskeycola</tp:taxon-name-part></tp:taxon-name></italic> sp. nov. (Fig. <xref ref-type="fig" rid="F20">20</xref>) looks quite similar to <italic><tp:taxon-name><tp:taxon-name-part taxon-name-part-type="genus" reg="Costus">Costus</tp:taxon-name-part><tp:taxon-name-part taxon-name-part-type="species" reg="erythrophyllus">erythrophyllus</tp:taxon-name-part></tp:taxon-name></italic> Loes., sharing many features of inflorescence and flowers, but it is markedly different in their leaves which lack the distinct plication and which have a dark, olive green adaxial surface.</p><fig id="F20" position="float" orientation="portrait"><object-id xmlns:xlink="http://www.w3.org/1999/xlink" content-type="doi" xlink:type="simple">10.3897/phytokeys.222.87779.figure20</object-id><object-id xmlns:xlink="http://www.w3.org/1999/xlink" content-type="arpha" xlink:type="simple">0DDC0656-7AEA-50F3-BB77-AB2254A29EFC</object-id><label>Figure 20.</label><caption><p><italic><tp:taxon-name><tp:taxon-name-part taxon-name-part-type="genus" reg="Costus">Costus</tp:taxon-name-part><tp:taxon-name-part taxon-name-part-type="species" reg="whiskeycola">whiskeycola</tp:taxon-name-part></tp:taxon-name></italic> Maas &amp; H.Maas <bold>A</bold> cultivated plant grown from seeds from the <italic>Plowman &amp; Davis 4396</italic> accession now growing at the Utrecht Botanical Gardens, The Netherlands <bold>B</bold> cultivated plant obtained from the established nursery trade, accession <italic>D.Skinner R2847</italic><bold>C</bold> flowers showing spreading labellum with lateral markings and a prominent honey mark <bold>D</bold> bracts with green and red erect appendages <bold>E</bold> comparison of leaf plication between (i) <italic><tp:taxon-name><tp:taxon-name-part taxon-name-part-type="genus" reg="Costus">C.</tp:taxon-name-part><tp:taxon-name-part taxon-name-part-type="species" reg="whiskeycola">whiskeycola</tp:taxon-name-part></tp:taxon-name></italic> and (ii) <italic><tp:taxon-name><tp:taxon-name-part taxon-name-part-type="genus" reg="Costus">C.</tp:taxon-name-part><tp:taxon-name-part taxon-name-part-type="species" reg="erythrophyllus">erythrophyllus</tp:taxon-name-part></tp:taxon-name></italic><bold>F</bold> comparison of ligule and leaf bases of (i) <italic><tp:taxon-name><tp:taxon-name-part taxon-name-part-type="genus" reg="Costus">C.</tp:taxon-name-part><tp:taxon-name-part taxon-name-part-type="species" reg="whiskeycola">whiskeycola</tp:taxon-name-part></tp:taxon-name></italic> and (ii) <italic><tp:taxon-name><tp:taxon-name-part taxon-name-part-type="genus" reg="Costus">C.</tp:taxon-name-part><tp:taxon-name-part taxon-name-part-type="species" reg="erythrophyllus">erythrophyllus</tp:taxon-name-part></tp:taxon-name></italic><bold>G</bold> comparison of leaf sections showing thicker mesophil layer in (i) <italic><tp:taxon-name><tp:taxon-name-part taxon-name-part-type="genus" reg="Costus">C.</tp:taxon-name-part><tp:taxon-name-part taxon-name-part-type="species" reg="whiskeycola">whiskeycola</tp:taxon-name-part></tp:taxon-name></italic> v. (ii) <italic><tp:taxon-name><tp:taxon-name-part taxon-name-part-type="genus" reg="Costus">C.</tp:taxon-name-part><tp:taxon-name-part taxon-name-part-type="species" reg="erythrophyllus">erythrophyllus</tp:taxon-name-part></tp:taxon-name></italic>. Leaf images in <bold>C–D</bold> taken from plants that were pressed and accessioned as <italic>D.Skinner R3026</italic> (C. <italic><tp:taxon-name><tp:taxon-name-part taxon-name-part-type="genus" reg="Costus"/><tp:taxon-name-part taxon-name-part-type="species" reg="whiskeycola">whiskeycola</tp:taxon-name-part></tp:taxon-name></italic> sp. nov.) and <italic>D.Skinner R2948</italic> (<italic><tp:taxon-name><tp:taxon-name-part taxon-name-part-type="genus" reg="Costus">C.</tp:taxon-name-part><tp:taxon-name-part taxon-name-part-type="species" reg="erythrophyllus">erythrophyllus</tp:taxon-name-part></tp:taxon-name></italic>). Photo <bold>A</bold> by Lubbert Westra, photos <bold>B–F</bold> by Dave Skinner.</p></caption><graphic xmlns:xlink="http://www.w3.org/1999/xlink" xlink:href="phytokeys-222-075_article-87779__-g020.jpg" position="float" orientation="portrait" xlink:type="simple" id="oo_828359.jpg"><uri content-type="original_file" xlink:type="simple">https://binary.pensoft.net/fig/828359</uri></graphic></fig></tp:treatment-sec><tp:treatment-sec sec-type="material" id="SECID0ETLCI"><title>Type.</title><p>Colombia, Putumayo: Km 42 of Mocoa-Puerto Asis Road, Quebrada El Whiskey, Finca Santa Marta, Hilltop forest, c. 400 m (“1260 ft”), 5 Nov 1974, <italic>Plowman &amp; Davis 4396</italic> (holotype COL; isotype PSO).</p></tp:treatment-sec><tp:treatment-sec sec-type="description" id="SECID0E2LCI"><title>Description.</title><p><bold><italic>Herb</italic></bold> 0.5–0.7 m tall. <bold><italic>Leaves</italic></bold> sheaths 10–18 mm diam; ligule 10–20 mm long, obliquely truncate; petiole 5–15 mm long; sheaths, ligule and petiole glabrous, purple-red to green; lamina ovate-elliptic to narrowly ovate-elliptic, 22–29 × 10–13 cm, dark, olive green adaxially, red-purple to dark purple abaxially, with 5–6 dark green bands corresponding with slightly raised veins above, adaxial and abaxial surfaces both glabrous, base acute, apex acute to shortly acuminate (acumen 3–5 mm long). <bold><italic>Inflorescence</italic></bold> ovoid, ca. 7 × 4.5 cm, terminating a leafy shoot; bracts and appendages of bracts, bracteole, calyx, and ovary glabrous. <bold><italic>Flowers</italic></bold> abaxially oriented; bracts red, coriaceous, broadly ovate, 3–4 × 2–3.5 cm; appendages green, foliaceous, ascending, triangular-ovate, 2.5–5 × 2–3.5 cm, apex acute; bracteole boat-shaped, 24–30 mm long; calyx red, 12–20 mm long, lobes very shallowly triangular, 2–5 mm long; corolla white, 60–75 mm long, glabrous, lobes narrowly elliptic, 45–60 mm long; labellum white, distal edge horizontally spreading, broadly obovate, 60–70 × 50 mm, lateral lobes striped with red, middle lobe reflexed with yellow honey mark, irregularly lobulate, margin crenulate; stamen white, tinged with red, 35–40 × 13–14 mm, not exceeding the labellum, apex 3-dentate, anther 8–10 mm long. <bold><italic>Capsule</italic></bold> not seen.</p><fig id="F21" position="float" orientation="portrait"><object-id xmlns:xlink="http://www.w3.org/1999/xlink" content-type="doi" xlink:type="simple">10.3897/phytokeys.222.87779.figure21</object-id><object-id xmlns:xlink="http://www.w3.org/1999/xlink" content-type="arpha" xlink:type="simple">9A78F1D4-A310-5D40-A197-F1CD9DF52E6B</object-id><label>Figure 21.</label><caption><p>Distribution maps for new species of <tp:taxon-name><tp:taxon-name-part taxon-name-part-type="family">Costaceae</tp:taxon-name-part></tp:taxon-name>: <italic><tp:taxon-name><tp:taxon-name-part taxon-name-part-type="genus" reg="Chamaecostus">Chamaecostus</tp:taxon-name-part></tp:taxon-name></italic> – <italic><tp:taxon-name><tp:taxon-name-part taxon-name-part-type="genus" reg="Costus">Costus</tp:taxon-name-part><tp:taxon-name-part taxon-name-part-type="species" reg="douglasdalyi">douglasdalyi</tp:taxon-name-part></tp:taxon-name></italic><bold>A</bold><italic><tp:taxon-name><tp:taxon-name-part taxon-name-part-type="genus" reg="Chamaecostus">Chamaecostus</tp:taxon-name-part><tp:taxon-name-part taxon-name-part-type="species" reg="manausensis">manausensis</tp:taxon-name-part></tp:taxon-name></italic> Maas &amp; H.Maas <bold>B</bold><italic><tp:taxon-name><tp:taxon-name-part taxon-name-part-type="genus" reg="Costus">Costus</tp:taxon-name-part><tp:taxon-name-part taxon-name-part-type="species" reg="alfredoi">alfredoi</tp:taxon-name-part></tp:taxon-name></italic> Maas &amp; H.Maas <bold>C</bold><italic><tp:taxon-name><tp:taxon-name-part taxon-name-part-type="genus" reg="Costus">Costus</tp:taxon-name-part><tp:taxon-name-part taxon-name-part-type="species" reg="alleniopsis">alleniopsis</tp:taxon-name-part></tp:taxon-name></italic> Maas &amp; D.Skinner <bold>D</bold><italic><tp:taxon-name><tp:taxon-name-part taxon-name-part-type="genus" reg="Costus">Costus</tp:taxon-name-part><tp:taxon-name-part taxon-name-part-type="species" reg="alticolus">alticolus</tp:taxon-name-part></tp:taxon-name></italic> Maas &amp; H.Maas <bold>E</bold><italic><tp:taxon-name><tp:taxon-name-part taxon-name-part-type="genus" reg="Costus">Costus</tp:taxon-name-part><tp:taxon-name-part taxon-name-part-type="species" reg="antioquiensis">antioquiensis</tp:taxon-name-part></tp:taxon-name></italic> Maas &amp; H.Maas <bold>F</bold><italic><tp:taxon-name><tp:taxon-name-part taxon-name-part-type="genus" reg="Costus">Costus</tp:taxon-name-part><tp:taxon-name-part taxon-name-part-type="species" reg="callosus">callosus</tp:taxon-name-part></tp:taxon-name></italic> Maas &amp; H.Maas <bold>G</bold><italic><tp:taxon-name><tp:taxon-name-part taxon-name-part-type="genus" reg="Costus">Costus</tp:taxon-name-part><tp:taxon-name-part taxon-name-part-type="species" reg="cochabambae">cochabambae</tp:taxon-name-part></tp:taxon-name></italic> Maas &amp; H.Maas <bold>H</bold><italic><tp:taxon-name><tp:taxon-name-part taxon-name-part-type="genus" reg="Costus">Costus</tp:taxon-name-part><tp:taxon-name-part taxon-name-part-type="species" reg="convexus">convexus</tp:taxon-name-part></tp:taxon-name></italic> Maas &amp; D.Skinner <bold>I</bold><italic><tp:taxon-name><tp:taxon-name-part taxon-name-part-type="genus" reg="Costus">Costus</tp:taxon-name-part><tp:taxon-name-part taxon-name-part-type="species" reg="douglasdalyi">douglasdalyi</tp:taxon-name-part></tp:taxon-name></italic> Maas &amp; H.Maas.</p></caption><graphic xmlns:xlink="http://www.w3.org/1999/xlink" xlink:href="phytokeys-222-075_article-87779__-g021.jpg" position="float" orientation="portrait" xlink:type="simple" id="oo_828360.jpg"><uri content-type="original_file" xlink:type="simple">https://binary.pensoft.net/fig/828360</uri></graphic></fig></tp:treatment-sec><tp:treatment-sec sec-type="distribution" id="SECID0EQRCI"><title>Distribution.</title><p>Colombia (Putumayo). Ecuador (Napo), Peru (Loreto) (Fig. <xref ref-type="fig" rid="F22">22I</xref>).</p><fig id="F22" position="float" orientation="portrait"><object-id xmlns:xlink="http://www.w3.org/1999/xlink" content-type="doi" xlink:type="simple">10.3897/phytokeys.222.87779.figure22</object-id><object-id xmlns:xlink="http://www.w3.org/1999/xlink" content-type="arpha" xlink:type="simple">759C0E0E-58EA-5AC5-A7DF-F0F656AD4E69</object-id><label>Figure 22.</label><caption><p>Distribution maps for new species of <tp:taxon-name><tp:taxon-name-part taxon-name-part-type="family">Costaceae</tp:taxon-name-part></tp:taxon-name>. <italic><tp:taxon-name><tp:taxon-name-part taxon-name-part-type="genus" reg="Costus">Costus</tp:taxon-name-part><tp:taxon-name-part taxon-name-part-type="species" reg="gibbosus">gibbosus</tp:taxon-name-part></tp:taxon-name> – <tp:taxon-name><tp:taxon-name-part taxon-name-part-type="genus" reg="Costus">Costus</tp:taxon-name-part><tp:taxon-name-part taxon-name-part-type="species" reg="whiskeycola">whiskeycola</tp:taxon-name-part></tp:taxon-name></italic>m <bold>A</bold><italic><tp:taxon-name><tp:taxon-name-part taxon-name-part-type="genus" reg="Costus">Costus</tp:taxon-name-part><tp:taxon-name-part taxon-name-part-type="species" reg="gibbosus">gibbosus</tp:taxon-name-part></tp:taxon-name></italic> D.Skinner &amp; Maas <bold>B</bold><italic><tp:taxon-name><tp:taxon-name-part taxon-name-part-type="genus" reg="Costus">Costus</tp:taxon-name-part><tp:taxon-name-part taxon-name-part-type="species" reg="mollissimus">mollissimus</tp:taxon-name-part></tp:taxon-name></italic> Maas &amp; H.Maas <bold>C</bold><italic><tp:taxon-name><tp:taxon-name-part taxon-name-part-type="genus" reg="Costus">Costus</tp:taxon-name-part><tp:taxon-name-part taxon-name-part-type="species" reg="obscurus">obscurus</tp:taxon-name-part></tp:taxon-name></italic> D.Skinner &amp; Maas <bold>D</bold><italic><tp:taxon-name><tp:taxon-name-part taxon-name-part-type="genus" reg="Costus">Costus</tp:taxon-name-part><tp:taxon-name-part taxon-name-part-type="species" reg="oreophilus">oreophilus</tp:taxon-name-part></tp:taxon-name></italic> Maas &amp; D.Skinner <bold>E</bold><italic><tp:taxon-name><tp:taxon-name-part taxon-name-part-type="genus" reg="Costus">Costus</tp:taxon-name-part><tp:taxon-name-part taxon-name-part-type="species" reg="pitalito">pitalito</tp:taxon-name-part></tp:taxon-name></italic> C.D.Specht &amp; H.Maas <bold>F</bold><italic><tp:taxon-name><tp:taxon-name-part taxon-name-part-type="genus" reg="Costus">Costus</tp:taxon-name-part><tp:taxon-name-part taxon-name-part-type="species" reg="prancei">prancei</tp:taxon-name-part></tp:taxon-name></italic> Maas &amp; H.Maas <bold>G</bold><italic><tp:taxon-name><tp:taxon-name-part taxon-name-part-type="genus" reg="Costus">Costus</tp:taxon-name-part><tp:taxon-name-part taxon-name-part-type="species" reg="pseudospiralis">pseudospiralis</tp:taxon-name-part></tp:taxon-name></italic> Maas &amp; H.Maas <bold>H</bold><italic><tp:taxon-name><tp:taxon-name-part taxon-name-part-type="genus" reg="Costus">Costus</tp:taxon-name-part><tp:taxon-name-part taxon-name-part-type="species" reg="rubineus">rubineus</tp:taxon-name-part></tp:taxon-name></italic> D.Skinner &amp; Maas <bold>I</bold><italic><tp:taxon-name><tp:taxon-name-part taxon-name-part-type="genus" reg="Costus">Costus</tp:taxon-name-part><tp:taxon-name-part taxon-name-part-type="species" reg="whiskeycola">whiskeycola</tp:taxon-name-part></tp:taxon-name></italic> Maas &amp; H.Maas.</p></caption><graphic xmlns:xlink="http://www.w3.org/1999/xlink" xlink:href="phytokeys-222-075_article-87779__-g022.jpg" position="float" orientation="portrait" xlink:type="simple" id="oo_828361.jpg"><uri content-type="original_file" xlink:type="simple">https://binary.pensoft.net/fig/828361</uri></graphic></fig></tp:treatment-sec><tp:treatment-sec sec-type="habitat" id="SECID0EWWCI"><title>Habitat and ecology.</title><p>In tropical wet forests at an elevation of 250–400 m. Flowering period is uncertain.</p></tp:treatment-sec><tp:treatment-sec sec-type="etymology" id="SECID0E2WCI"><title>Etymology.</title><p>This species has been named after its type locality El Whiskey (Putumayo, Colombia), with “cola” the Latin for “living in”.</p></tp:treatment-sec><tp:treatment-sec sec-type="Paratypes" id="SECID0EAXCI"><title>Paratypes.</title><p><bold>Colombia. Putumayo</bold>: El Chapo, 250 m, <italic>Skinner R 3463</italic>. <bold>Cultivated Material</bold> Greenhouse of “Sandwijck”, near Utrecht, the Netherlands, 3 Aug 1978, <italic>Maas 74-618</italic> (AAU, COL, K, NY, QCA, P, U161001, U161002, US), from the type collection <italic>Plowman &amp; Davis 4396</italic>; cultivated in USBRG as 1994-680, <italic>Skinner R 2257</italic> (UC); cultivated in Jesse Durko Nursery, <italic>Skinner R 2847</italic>; cultivated by Bob Campos, <italic>Skinner R 2948</italic>; Smith College Botanical Garden, <italic>Skinner R 3026</italic> (UC).</p></tp:treatment-sec><tp:treatment-sec sec-type="notes" id="SECID0EYXCI"><title>Notes.</title><p>This new species has long been widely cultivated worldwide, originally grown from seeds collected by Tim Plowman when preparing <italic>Plowman &amp; Davis 4396</italic> at the type locality. Until a late stage in our revision, we united this species with <italic><tp:taxon-name><tp:taxon-name-part taxon-name-part-type="genus" reg="Costus">C.</tp:taxon-name-part><tp:taxon-name-part taxon-name-part-type="species" reg="erythrophyllus">erythrophyllus</tp:taxon-name-part></tp:taxon-name></italic> Loes. Although the flowers and inflorescence look very much like those of that species, the leaves are quite different in their colour and the almost absence of distinct plication. They also have a thicker mesophil layer and are waxy in living plants. This species can also be distinguished from <italic><tp:taxon-name><tp:taxon-name-part taxon-name-part-type="genus" reg="Costus">C.</tp:taxon-name-part><tp:taxon-name-part taxon-name-part-type="species" reg="erythrophyllus">erythrophyllus</tp:taxon-name-part></tp:taxon-name></italic> by the length and shape of the ligules, which are truncate to obliquely truncate instead of being deeply lobed.</p><p>In April 2022, Dave Skinner visited the Santa Cruz private reserve of Project Amazonas near Iquitos, Loreto, Peru and found large populations of plants in primary forest that are identical vegetatively and have flowers that match those of <italic><tp:taxon-name><tp:taxon-name-part taxon-name-part-type="genus" reg="Costus">Costus</tp:taxon-name-part><tp:taxon-name-part taxon-name-part-type="species" reg="whiskeycola">whiskeycola</tp:taxon-name-part></tp:taxon-name></italic>. However, the bracts lack leafy appendages. It is yet to be determined whether or not these plants are of this same species.</p></tp:treatment-sec></tp:taxon-treatment>
